# Supplementary material for: Plasma membrane lipid–protein interactions affect signaling processes in sterol-biosynthesis mutants in Arabidopsis thaliana
Source: Front Plant Sci. 2014 Mar 18;5:78. doi: 10.3389/fpls.2014.00078 (PMC3957024; doi:10.3389/fpls.2014.00078)
Supplement: Supplemental Figure 1 — Photographs from callus cultures. [file DataSheet4.ZIP]

Archive with 8 entries (8 files):
- supplemental figure 6.pdf
- supplemental figure 7.pdf
- supplemental figure 8.pdf
- supplemental figure 1.pdf
- supplemental figure 2.pdf
- supplemental figure 3new.pdf
- supplemental figure 4.pdf
- supplemental figure 5.pdf
