# Supplementary material for: Plasma membrane lipid–protein interactions affect signaling processes in sterol-biosynthesis mutants in Arabidopsis thaliana
Source: Front Plant Sci. 2014 Mar 18;5:78. doi: 10.3389/fpls.2014.00078 (PMC3957024; doi:10.3389/fpls.2014.00078)
Supplement: Supplemental Table 1 — List of proteins with significantly different DRM/DSF distributions in mutants versus wildtype. [file DataSheet1.CSV]

Result Table from Unicorn Analysis, including Protein Intensity ratios between DRM and DSF fraction from signifcantly differentially distributed proteins.
Analysed mutant	Tair Accession code	DRM/DSF Ratio of label free protein intensities from DRM and DSF fraction of wild-type	DRM/DSF Ratio of label free protein intensities from DRM and DSF fraction of wild-type of mutant (Column A)	Log2 transformed ratio from wildtype DRM/DSF ratio and mutant DRM/DSF ratio	Curated Protein Groups	Abbreviation of curated protein groups	Functional Categories based on MapMan annotations		Highest Score among all peptides identified for this protein by MaxQuant		Peptide Sequence	Obtained p-value from Unicorn Analysis Nr. 1	Obtained p-value from Unicorn Analysis Nr. 2	Obtained p-value from Unicorn Analysis Nr. 3	Obtained p-value from Unicorn Analysis Nr. 4	Obtained p-value from Unicorn Analysis Nr. 5	Obtained p-value from Unicorn Analysis Nr. 6	Obtained p-value from Unicorn Analysis Nr. 7	Obtained p-value from Unicorn Analysis Nr. 8	Obtained p-value from Unicorn Analysis Nr. 9	Obtained p-value from Unicorn Analysis Nr. 10
experiment	accession	wt.ratio.DRM/DSF	mutant.ratio.DRM/DSF	log2.DRM/DSF.wt-log2.DRM/DSF.mutant	functional.protein.groups	abbreviation.functional.protein.groups	MapMan.functional.categories	description	MaxQuantScore.of.best.peptide	calibrated.mass.relative.error..ppm	sequence	Unicorn.p.value.repitition.1	Unicorn.p.value.repitition.2	Unicorn.p.value.repitition.3	Unicorn.p.value.repitition.4	Unicorn.p.value.repitition.5	Unicorn.p.value.repitition.6	Unicorn.p.value.repitition.7	Unicorn.p.value.repitition.8	Unicorn.p.value.repitition.9	Unicorn.p.value.repitition.10	Unicorn.Score
smt1	at1g01980.1	6.017577277	15.07000332	-1.324425066	FAD-binding Berberine FP	Berberine	misc.nitrilases, *nitrile lyases, berberine bridge enzymes, reticuline oxidases, troponine reductases	>AT1G01980.1 | Symbols: | FAD-binding Berberine family protein | chr1:340374-341999 REVERSE LENGTH=541	194.06	-0.00058293	LGLVFNPYGGK	2.12E-07	3.28E-06	7.33E-06	2.67E-06	7.43E-08	1.53E-05	4.20E-06	3.02E-05	1.33E-05	6.95E-06	14.39964484
smt1	at1g02520.1	1.278157865	3.407410652	-1.414609794	p-glycoprotein	PGP	transport.ABC transporters and multidrug resistance systems	>AT1G02530.1 | Symbols: PGP12 | P-glycoprotein 12 | chr1:529836-534542 FORWARD LENGTH=1273;>AT1G02520.1 | Symbols: PGP11 | P-glycoprotein 11 | chr1:524134-528745 FORWARD LENGTH=1278	341.01	-0.13343	QQMGLVGQEPVLFNDTIR	0.000367277	7.27E-07	0.006057112	7.03E-05	1.18E-11	0.00011704	3.52E-08	6.41E-10	1.68E-10	1.64E-05	14.69923202
smt1	at1g03870.1	0.278831322	0.565319172	-1.019672993	Fasciclin-like arabinoogalactan proteins	FLA	cell wall.cell wall proteins	>AT1G03870.1 | Symbols: FLA9 | FASCICLIN-like arabinoogalactan 9 | chr1:982625-983368 REVERSE LENGTH=247	318.46	-0.25259	PGTLNQLSPDDQVK	0.099828038	0.077251876	0.006124264	0.822927984	0.000184304	0.042048225	0.050956227	6.71E-05	0.105039033	0.026536284	7.367607371
smt1	at1g06400.1	0.128768141	0.290871592	-1.17560671	GTP binding protein	GTP.b.Prot	signalling.G-proteins	>AT1G06400.1 | Symbols: ARA2, ATRABA1A, ATRAB11E, ARA-2 | Ras-related small GTP-binding family protein | chr1:1951089-1952686 REVERSE LENGTH=216	169.4	0.24829	AGYRADEEYDYLFK	2.07E-05	1.86E-05	0.000534213	1.85E-06	0.000174161	9.06E-05	3.66E-05	0.004316103	3.88E-07	2.55E-05	13.90528096
smt1	at1g09330.1	0.161728879	0.444791216	-1.45955098	protein ECHIDNA	ECHIDNA	not assigned.unknown	>AT1G09330.1 | Symbols: | unknown protein; FUNCTIONS IN: molecular_function unknown; INVOLVED IN: biological_process unknown; LOCATED IN: integral to membrane; EXPRESSED IN: 24 plant structures; EXPRESSED DURING: 15 growth stages; CONTAINS InterPro DOMAIN	272.72	0.059742	WWNEINDLGESVWK	0.001621089	1.21E-05	0.000252916	0.011431768	1.07E-05	4.99E-05	1.82E-05	0.00090123	0.003845472	1.19E-07	14.84852341
smt1	at1g11330.2	2.594602476	5.527079862	-1.091003941	protein kinase	P.kin	protein.postranslational modification	>AT1G11330.2 | Symbols: | S-locus lectin protein kinase family protein | chr1:3810372-3813416 FORWARD LENGTH=842;>AT1G11330.1 | Symbols: | S-locus lectin protein kinase family protein | chr1:3810372-3813416 FORWARD LENGTH=840	329.97	0.05991	SGQGLEELMNEVVVISK	0.005873543	1.63E-05	9.24E-06	1.14E-05	0.004157301	0.000425218	0.000628761	0.006160209	0.000215263	0.00022651	13.62423664
smt1	at1g11820.2	0.294666879	0.812011468	-1.462415194	Glycosyl hydrolases	Glu.Hyd	not assigned.no ontology	>AT1G11820.2 | Symbols: | O-Glycosyl hydrolases family 17 protein | chr1:3991144-3993327 REVERSE LENGTH=511;>AT1G11820.1 | Symbols: | O-Glycosyl hydrolases family 17 protein | chr1:3991259-3993327 REVERSE LENGTH=384	233.4	0.018845	TGSPLMMNLYPYYVYMQNK	1.75E-05	9.24E-08	1.56E-05	7.59E-05	1.11E-06	0.002150046	0.001135207	6.30E-05	4.19E-06	2.76E-06	14.85803812
smt1	at1g13440.1	0.34037967	1.201424736	-1.819529496	GAP DH	GAP.DH	glycolysis.cytosolic branch	>AT1G13440.1 | Symbols: GAPC-2, GAPC2 | glyceraldehyde-3-phosphate dehydrogenase C2 | chr1:4608465-4610494 REVERSE LENGTH=338;>AT1G13440.2 | Symbols: GAPC-2, GAPC2 | glyceraldehyde-3-phosphate dehydrogenase C2 | chr1:4608465-4610494 REVERSE LENGTH=310	209.76	0.066552	NPEDIPWGEAGADFVVESTGVFTDK	0.146817856	0.020410669	0.015643841	0.007583569	0.15968473	0.168897773	0.314747829	0.066338085	0.018381152	0.909163197	7.639058993
smt1	at1g14390.1	0.160326227	0.741374936	-2.209192889	Leucine rich repeat kinase	LRR.kinase	signalling.receptor kinases	>AT1G14390.1 | Symbols: | Leucine-rich repeat protein kinase family protein | chr1:4924277-4926794 FORWARD LENGTH=747	218.68	-0.20312	NSTQNLAQQMEVLSK	0.071611593	0.001341891	0.004319879	0.080166078	0.004107526	0.003172002	0.000125761	0.00020411	9.10E-09	2.12E-06	14.62757867
smt1	at1g15690.1	0.166092092	0.652254492	-1.973451588	inorganic pyrophosphatase	PPase	transport.H+ transporting pyrophosphatase	>AT1G15690.1 | Symbols: AVP1, ATAVP3, AVP-3, AtVHP1;1 | Inorganic H pyrophosphatase family protein | chr1:5399115-5402185 FORWARD LENGTH=770;>AT1G15690.2 | Symbols: AVP1, ATAVP3, AVP-3, AtVHP1;1 | Inorganic H pyrophosphatase family protein | chr1:5399115-5	458.91	0.48815	TDALDAAGNTTAAIGK	2.12E-18	2.83E-09	1.27E-09	1.49E-08	4.28E-14	3.63E-13	2.44E-06	2.71E-08	4.20E-10	2.19E-09	16.55566427
smt1	at1g17620.1	0.478529887	5.41979806	-3.501558162	hydroxyproline-rich glycoportein FP (LEA)	LEA	not assigned.unknown	>AT1G17620.1 | Symbols: | Late embryogenesis abundant (LEA) hydroxyproline-rich glycoprotein family | chr1:6062313-6063107 FORWARD LENGTH=264	273.38	-0.14068	STIGSPPDELDEISAGK	0.000179336	0.002114695	0.013652899	0.002961472	0.067380517	0.014741698	0.000906545	0.000888695	6.34E-05	0.017778097	20.09967676
smt1	at1g22530.1	1.002633549	0.589138682	0.767115227	patellin	Patellin	transport.misc	>AT1G22530.1 | Symbols: PATL2 | PATELLIN 2 | chr1:7955773-7958326 REVERSE LENGTH=683	282.19	-0.046568	YTIDLPATEGSTLSWELR	0.825750709	0.049912138	0.196294579	0.001631157	0.256613532	0.441699121	0.000338955	0.029770374	0.017249645	0.020421552	7.982964095
smt1	at1g25490.1	1.90016434	0.455912789	2.059294414	protein phosphatase	P.P.ase	protein.postranslational modification	>AT1G13320.1 | Symbols: PP2AA3 | protein phosphatase 2A subunit A3 | chr1:4563692-4567348 REVERSE LENGTH=587;>AT1G13320.3 | Symbols: PP2AA3 | protein phosphatase 2A subunit A3 | chr1:4563692-4567348 REVERSE LENGTH=587;>AT1G13320.2 | Symbols: PP2AA3 | pro	215.56	0.15987	ELSSDSSQHVR	0.219115791	0.001649087	0.068185921	0.388136367	0.660799198	0.187773447	0.017447911	0.105323259	0.02134526	0.000301858	8.118588828
smt1	at1g28200.1	0.483309122	1.325842472	-1.455891243	FH interacting protein	FH.IA.P	hormone metabolism.abscisic acid	>AT1G28200.1 | Symbols: FIP1 | FH interacting protein 1 | chr1:9850395-9852300 REVERSE LENGTH=259	143.42	0.12054	TGPSVADAAVSR	0.002288507	0.00032484	0.030106759	2.92E-06	0.000612581	0.003971113	0.000168519	4.74E-05	1.55E-06	1.14E-05	14.83636602
smt1	at1g29980.1	0.242422024	0.399550646	-0.720857613	unknown	unknown	not assigned.unknown	>AT1G29980.1 | Symbols: | Protein of unknown function, DUF642 | chr1:10503411-10505994 REVERSE LENGTH=407;>AT1G29980.2 | Symbols: | Protein of unknown function, DUF642 | chr1:10503411-10504617 REVERSE LENGTH=371	313.04	-0.20898	DNAVINGDFEDGPWMFR	9.19E-06	3.75E-07	0.00011894	0.001026894	0.000128515	5.33E-05	0.000915462	0.001368803	1.59E-06	6.04E-08	12.39463716
smt1	at1g30360.1	2.362104963	6.440278733	-1.447050055	Dehydrin	ERD	stress.abiotic	>AT1G30360.1 | Symbols: ERD4 | Early-responsive to dehydration stress protein (ERD4) | chr1:10715892-10718799 FORWARD LENGTH=724	392.26	0.33611	QVDSIEYYTELINESVAK	0.00027602	0.000483719	0.040447962	0.000377925	0.012873438	0.001243241	2.38E-06	0.007479832	0.000134382	0.039837752	14.80699623
smt1	at1g31130.1	0.158188205	0.403014944	-1.349191301	unknown	unknown	not assigned.unknown	>AT1G31130.1 | Symbols: | unknown protein; FUNCTIONS IN: molecular_function unknown; INVOLVED IN: biological_process unknown; LOCATED IN: cellular_component unknown; EXPRESSED IN: 23 plant structures; EXPRESSED DURING: 13 growth stages; BEST Arabidopsis t	345.74	0.06101	TALYDQLGGYLGDYVPLK	6.31E-05	2.51E-05	1.55E-06	1.13E-05	0.000374379	1.12E-06	0.000109543	5.26E-06	0.000857665	0.001648081	14.48191649
smt1	at1g32090.1	1.236697512	2.840307828	-1.199554625	Dehydrin	ERD	stress.abiotic	>AT1G32090.1 | Symbols: | early-responsive to dehydration stress protein (ERD4) | chr1:11540244-11544041 REVERSE LENGTH=806	290.34	-0.11435	NPTLWLTSSAPEPR	0.00301533	0.047958307	0.00031689	0.000150043	1.86E-05	0.001522785	8.21E-05	4.96E-05	0.000969498	0.149196637	12.8024982
smt1	at1g34750.1	3.724981411	5.304532492	-0.509992381	protein phosphatase	P.P.ase	protein.postranslational modification	>AT1G34750.1 | Symbols: | Protein phosphatase 2C family protein | chr1:12736386-12737727 REVERSE LENGTH=282	216.06	0.31416	VMANQEAIDIAR	0.023012023	0.497013777	0.051017517	0.295797864	0.000286582	0.027920982	0.009016857	0.001295073	0.027915035	0.46283072	7.31831118
smt1	at1g47550.2	1.385975882	2.375002023	-0.777026589	Sec-System protein	Sec	not assigned.unknown	>AT1G47550.2 | Symbols: SEC3A | exocyst complex component sec3A | chr1:17457171-17463896 FORWARD LENGTH=888;>AT1G47550.1 | Symbols: SEC3A | exocyst complex component sec3A | chr1:17457171-17463896 FORWARD LENGTH=887;>AT1G47560.1 | Symbols: SEC3B | exocyst	181.26	0.25196	NLASEELLPSLWDK	0.074815989	0.012910682	0.023278266	0.612251773	1.28E-05	0.493731046	0.01229603	0.018486904	0.008896938	0.606283896	8.008584596
smt1	at1g47830.1	4.404967432	1.819693809	1.275435637	SNARE-like FP	SNARE.like	cell.vesicle transport	>AT1G47830.1 | Symbols: | SNARE-like superfamily protein | chr1:17613346-17614784 REVERSE LENGTH=142	204.36	0.10074	FTNFVEFR	3.96E-09	7.61E-05	0.000933233	3.40E-05	2.09E-07	4.42E-05	7.38E-05	0.000229982	7.18E-05	1.81E-07	14.23690548
smt1	at1g48210.1	2.441688365	4.609021085	-0.916581288	protein kinase	P.kin	protein.postranslational modification	>AT1G48210.1 | Symbols: | Protein kinase superfamily protein | chr1:17799551-17801798 FORWARD LENGTH=363;>AT1G48210.2 | Symbols: | Protein kinase superfamily protein | chr1:17799551-17801798 FORWARD LENGTH=363	237.59	1.39	IGDFDLSDQAPDMAAR	0.000148634	0.021841519	0.001696071	0.003128177	9.15E-05	0.00577677	0.000315017	0.000433285	0.004003498	0.011267935	13.04481713
smt1	at1g53210.1	0.280729565	0.642266966	-1.193992089	Sodium/calcium exchanger FP	NA.CA.ex	signalling.calcium	>AT1G53210.1 | Symbols: | sodium/calcium exchanger family protein / calcium-binding EF hand family protein | chr1:19844790-19847533 FORWARD LENGTH=585	292.57	0.29318	TLDEQVDQEEFVR	2.23E-05	0.00060574	0.000850573	1.60E-05	2.09E-08	1.59E-07	8.53E-05	1.26E-05	0.003563716	1.87E-07	13.96635587
smt1	at1g53625.1	1.962960983	6.356544812	-1.695211284	unknown	unknown	not assigned.unknown	>AT1G53625.1 | Symbols: | unknown protein; Has 29996 Blast hits to 6987 proteins in 655 species: Archae - 23; Bacteria - 6686; Metazoa - 10521; Fungi - 1178; Plants - 7439; Viruses - 681; Other Eukaryotes - 3468 (source: NCBI BLink). | chr1:20014545-20014	174.27	-1.088	DGGLVVLK	0.006128433	0.004874848	0.000627941	0.002432082	0.003172764	0.001668726	0.019961483	0.004740939	0.000175961	0.021143635	15.63136999
smt1	at1g59870.1	0.397206641	0.760343739	-0.936762041	ABC-transporter	ABC	transport.ABC transporters and multidrug resistance systems	>AT1G59870.1 | Symbols: PEN3, PDR8, ATPDR8, ABCG36, ATABCG36 | ABC-2 and Plant PDR ABC-type transporter family protein | chr1:22034661-22039844 FORWARD LENGTH=1469;>AT1G15210.1 | Symbols: PDR7, ATPDR7 | pleiotropic drug resistance 7 | chr1:5231552-5236573	370.38	0.36316	YNPATWMLEASSLAAELK	0.145464071	1.85E-05	0.003463142	2.77E-05	0.034831076	3.86E-05	0.231862255	0.000494302	0.011000906	0.063371037	9.629823526
smt1	at1g61250.1	0.481325877	0.87301456	-0.858991727	secretory carrier	SC	transport.misc	>AT1G61250.1 | Symbols: SC3 | secretory carrier 3 | chr1:22586035-22588664 FORWARD LENGTH=289;>AT1G61250.2 | Symbols: SC3 | secretory carrier 3 | chr1:22586035-22588519 FORWARD LENGTH=274	285.5	-0.0051635	ANRYDPNPFAEEEEVNPFANAR	2.19E-11	5.61E-10	1.32E-06	8.24E-08	1.82E-05	2.07E-08	6.75E-11	1.38E-08	1.24E-05	3.84E-09	12.85350875
smt1	at1g63050.1	0.402660091	0.887252963	-1.139782999	O-acyl transferase	O.acyl.T	not assigned.no ontology	>AT1G63050.1 | Symbols: | MBOAT (membrane bound O-acyl transferase) family protein | chr1:23376061-23378178 REVERSE LENGTH=465	95.401	0.053134	NVDILGVELAK	0.094849908	0.032642501	0.02905117	0.00285397	0.003381888	0.005736314	0.009287701	0.008919113	0.002900227	0.031206853	12.61302662
smt1	at1g63500.1	0.39052412	0.56039947	-0.521043936	protein kinase	P.kin	protein.postranslational modification	>AT1G63500.1 | Symbols: | Protein kinase protein with tetratricopeptide repeat domain | chr1:23556015-23558403 FORWARD LENGTH=487	280.43	0.3972	VTPESVMYSYGTLLLDLLSGK	0.000244468	0.112940044	0.002137066	3.48E-05	0.000823571	0.013997935	0.015763573	0.020191899	0.186312542	8.38E-06	9.563131807
smt1	at1g64760.1	0.268722638	0.375049074	-0.480961514	Glycosyl hydrolases	Glu.Hyd	misc.beta 1,3 glucan hydrolases	>AT1G64760.1 | Symbols: | O-Glycosyl hydrolases family 17 protein | chr1:24054220-24056194 REVERSE LENGTH=481;>AT1G64760.2 | Symbols: | O-Glycosyl hydrolases family 17 protein | chr1:24054220-24056194 REVERSE LENGTH=481	219.3	-0.037876	ATVPLNADVYDSPASNPVPSAGR	0.00747161	0.004834446	0.010829769	0.164174074	0.010229729	0.003950914	0.841053697	0.009660158	3.87E-06	0.00019451	9.442884543
smt1	at1g69840.1	2.561588359	8.590708359	-1.745738439	SPFH family proteins	SPFH	not assigned.no ontology	>AT1G69840.1 | Symbols: | SPFH/Band 7/PHB domain-containing membrane-associated protein family | chr1:26293932-26295150 REVERSE LENGTH=286;>AT1G69840.2 | Symbols: | SPFH/Band 7/PHB domain-containing membrane-associated protein family | chr1:26293932-2629	386.49	0.23404	DVMDMVLVTQYFDTLK	4.90E-08	1.89E-11	8.88E-07	2.10E-12	8.36E-12	5.24E-12	4.18E-15	8.83E-14	1.09E-12	1.73E-09	15.79921757
smt1	at1g72160.1	0.426921995	1.107862414	-1.375734328	Sec-System protein	Sec	transport.misc	>AT1G72160.1 | Symbols: | Sec14p-like phosphatidylinositol transfer family protein | chr1:27153823-27155609 REVERSE LENGTH=490	301.48	-0.13874	QAVELLQDNYPEFVFK	0.000273552	0.150734072	0.00040026	0.000187503	0.012007566	0.011992428	0.00158757	0.01641813	0.0003969	1.86E-05	13.36097464
smt1	at1g73650.3	1.222225965	2.583164401	-1.079628429	unknown	unknown	not assigned.unknown	>AT1G73650.3 | Symbols: | Protein of unknown function (DUF1295) | chr1:27688409-27690165 REVERSE LENGTH=302;>AT1G73650.2 | Symbols: | Protein of unknown function (DUF1295) | chr1:27688549-27690165 REVERSE LENGTH=291;>AT1G73650.4 | Symbols: | Protein of	249.2	-0.096042	TVFLFEFPFYSR	0.000210908	0.003853118	0.003839008	1.43E-06	0.02680779	0.000772433	0.000519541	0.006229241	0.001093184	1.63E-06	13.58644801
smt1	at1g75220.1	0.287385976	0.850215717	-1.564839265	major facilitator FP	M.facilitator	transporter.sugars	>AT1G75220.1 | Symbols: | Major facilitator superfamily protein | chr1:28229412-28232606 REVERSE LENGTH=487	273.44	0.24066	TLEELQSLFR	5.21E-07	4.09E-08	0.000102808	0.002041046	0.000131687	1.68E-05	7.45E-06	0.0002014	4.49E-05	5.02E-05	15.19828352
smt1	at1g76030.1	0.270969951	0.40594412	-0.583148273	ATPase	ATPase	transport.p- and v-ATPases	>AT1G76030.1 | Symbols: | ATPase, V1 complex, subunit B protein | chr1:28534134-28536916 FORWARD LENGTH=486;>AT1G20260.1 | Symbols: | ATPase, V1 complex, subunit B protein | chr1:7016971-7020290 FORWARD LENGTH=487;>AT4G38510.5 | Symbols: | ATPase, V1 co	434.23	0.058989	NIFQSLDLAWTLLR	5.78E-10	6.38E-07	0.000193	3.28E-08	3.08E-07	0.000278387	2.85E-05	2.40E-06	3.61E-11	3.62E-09	11.93717663
smt1	at1g78900.1	0.468467989	0.785729491	-0.74608224	ATPase	ATPase	transport.p- and v-ATPases	>AT1G78900.1 | Symbols: VHA-A | vacuolar ATP synthase subunit A | chr1:29660463-29664575 FORWARD LENGTH=623;>AT1G78900.2 | Symbols: VHA-A | vacuolar ATP synthase subunit A | chr1:29660463-29664575 FORWARD LENGTH=623	412.21	-0.060931	EVLQREDDLNEIVQLVGK	1.82E-13	1.37E-12	6.43E-12	6.76E-17	2.49E-16	1.16E-16	8.67E-15	3.68E-14	2.28E-26	8.54E-15	12.47843155
smt1	at2g01600.1	5.245226682	1.936826034	1.437310746	clathrin assembly protein	Clathrin.A.P	not assigned.no ontology	>AT2G01600.1 | Symbols: | ENTH/ANTH/VHS superfamily protein | chr2:268975-272356 FORWARD LENGTH=571	157.68	0.37011	ILQLSNFK	0.029934756	0.036495926	0.244198497	0.002545808	0.001109029	0.099221338	0.413669248	0.02813353	0.239055146	0.025860931	9.71539438
smt1	at2g04780.1	0.422785125	0.159314184	1.408049899	Fasciclin-like arabinoogalactan proteins	FLA	cell wall.cell wall proteins	>AT2G04780.1 | Symbols: FLA7 | FASCICLIN-like arabinoogalactan 7 | chr2:1677488-1678252 FORWARD LENGTH=254;>AT2G04780.2 | Symbols: FLA7 | FASCICLIN-like arabinoogalactan 7 | chr2:1677488-1678252 FORWARD LENGTH=254	287.01	-0.28412	VSSSVFSTDPVAVYQVNR	0.02058689	0.002818755	0.026395683	0.071966847	0.088483	0.175303779	0.156752115	0.019445108	0.140586322	0.011504832	8.26939062
smt1	at2g07727.1	0.312142249	0.889161244	-1.510241426	cytochrom oxidase	CYT	mitochondrial electron transport / ATP synthesis.cytochrome c reductase	>AT2G07727.1 | Symbols: | Di-haem cytochrome, transmembrane;Cytochrome b/b6, C-terminal | chr2:3450863-3452044 FORWARD LENGTH=393;>ATMG00220.1 | Symbols: COB | apocytochrome b | chrM:60235-61416 FORWARD LENGTH=393	189.7	0.16018	DVEGGWLLR	8.41E-05	0.121112	0.000679421	0.003810202	0.013603701	2.02E-07	2.76E-06	1.24E-05	0.001682534	0.000267794	13.78735205
smt1	at2g14880.1	0.59763434	1.080275028	-0.854063703	unknown	unknown	not assigned.no ontology	>AT2G14880.1 | Symbols: | SWIB/MDM2 domain superfamily protein | chr2:6393686-6394841 REVERSE LENGTH=141;>AT4G34290.1 | Symbols: | SWIB/MDM2 domain superfamily protein | chr4:16410883-16412122 FORWARD LENGTH=144	140.21	-0.043936	LIGPHFL	0.030074416	0.387313547	0.024730748	0.012109059	0.000335603	0.033210166	0.009507506	0.110148223	0.011821394	0.016248787	10.56219111
smt1	at2g15620.1	0.790557583	0.250085152	1.660451147	Nitrite reductase	Nitrit.Red	N-metabolism.nitrate metabolism	>AT2G15620.1 | Symbols: NIR1, NIR, ATHNIR | nitrite reductase 1 | chr2:6810552-6812666 FORWARD LENGTH=586	237.01	0.29193	GLASVGLTSLQSGMDNVR	0.673146464	0.001348091	0.006763234	0.002729843	0.458299033	0.045363645	0.048302089	0.006407792	0.009008598	7.31E-05	12.98135344
smt1	at2g17120.1	0.317777249	0.513140684	-0.691338573	lysm domain GPI-anchored protein	LYM	not assigned.no ontology	>AT2G17120.1 | Symbols: LYM2 | lysm domain GPI-anchored protein 2 precursor | chr2:7459156-7460648 FORWARD LENGTH=350	342.19	-0.74205	KDDILSFVATEIFGGLVTYEK	0.00505976	0.07716017	0.011508961	0.003019715	0.01629884	0.042574471	0.081003876	0.209909054	0.016440546	0.005736569	8.940832745
smt1	at2g18960.1	1.376039598	2.139573068	-0.636800962	ATPase	ATPase	transport.p- and v-ATPases	>AT5G57350.1 | Symbols: AHA3, ATAHA3, HA3 | H(+)-ATPase 3 | chr5:23231208-23236381 REVERSE LENGTH=949;>AT5G57350.2 | Symbols: HA3 | H(+)-ATPase 3 | chr5:23231208-23236381 REVERSE LENGTH=949;>AT2G18960.1 | Symbols: AHA1, PMA, OST2, HA1 | H(+)-ATPase 1 | chr	375.47	-0.2856	VENQDAIDAAMVGMLADPK	7.64E-09	3.42E-16	5.14E-12	4.16E-09	2.48E-11	2.32E-13	1.47E-15	3.54E-10	3.49E-12	1.20E-11	12.11540701
smt1	at2g20990.2	2.150707117	3.236451202	-0.589601679	synaptotagmin	synaptogamin	not assigned.no ontology	>AT2G20990.2 | Symbols: SYTA | synaptotagmin A | chr2:9014827-9017829 FORWARD LENGTH=565;>AT2G20990.1 | Symbols: SYTA, NTMC2TYPE1.1, ATSYTA, NTMC2T1.1, SYT1 | synaptotagmin A | chr2:9014827-9017829 FORWARD LENGTH=541;>AT2G20990.3 | Symbols: SYTA | synaptot	259.96	-0.029899	ETLGYVDIPVVDVVNNK	3.48E-05	0.001796661	0.03543568	1.85E-05	0.000825525	1.16E-05	0.000766857	0.000510738	1.34E-05	4.42E-05	11.95861438
smt1	at2g21410.1	0.824374888	1.909773625	-1.212029176	ATPase	ATPase	transport.p- and v-ATPases	>AT2G21410.1 | Symbols: VHA-A2 | vacuolar proton ATPase A2 | chr2:9162703-9168141 FORWARD LENGTH=821	280.7	0.067043	QSVIEESVVDPNSGEK	0.000117114	2.65E-05	0.001224038	1.14E-05	0.001035427	0.005807621	0.009651523	2.28E-06	0.002727638	0.000192575	14.02627377
smt1	at2g26300.1	1.232332133	1.775512867	-0.526844679	G-protein	G.prot	signalling.G-proteins	>AT2G26300.1 | Symbols: GPA1, GP ALPHA 1, ATGPA1 | G protein alpha subunit 1 | chr2:11198087-11200822 FORWARD LENGTH=383	232.37	0.051926	LLFQTGFDEGELK	0.003763424	0.003316323	0.013458908	0.247715359	0.059929122	0.003908443	0.426729775	0.015299483	0.019382872	0.171373309	7.361873738
smt1	at2g30740.1	2.370072765	3.469648748	-0.549858265	protein kinase	P.kin	protein.postranslational modification	>AT3G62220.1 | Symbols: | Protein kinase superfamily protein | chr3:23029276-23030864 REVERSE LENGTH=361;>AT3G17410.1 | Symbols: | Protein kinase superfamily protein | chr3:5956601-5958882 FORWARD LENGTH=364;>AT1G48210.1 | Symbols: | Protein kinase supe	347.54	0.2871	SDVYSFGVVLLELLTGR	0.022428799	0.000108796	0.027321739	0.000368868	6.27E-05	4.97E-07	5.61E-06	0.000665494	0.005638701	9.43E-05	11.82658962
smt1	at2g30930.1	0.164257136	0.433093079	-1.398721073	unknown	unknown	not assigned.unknown	>AT2G30930.1 | Symbols: | unknown protein; FUNCTIONS IN: molecular_function unknown; INVOLVED IN: biological_process unknown; LOCATED IN: chloroplast, plasma membrane, membrane; EXPRESSED IN: 24 plant structures; EXPRESSED DURING: 14 growth stages; BEST A	398.92	-0.13816	LVGGVTNLVSGASSSTVANR	1.17E-05	0.000250628	0.000493008	9.31E-07	0.012374205	5.82E-05	0.000889741	0.000643615	4.87E-05	0.006533144	14.64645083
smt1	at2g32260.1	0.538196539	0.288254804	0.900788465	phospholipase	P.lipase	lipid metabolism.Phospholipid synthesis	>AT2G32260.1 | Symbols: ATCCT1, CCT1 | phosphorylcholine cytidylyltransferase | chr2:13697645-13700241 FORWARD LENGTH=332	190.55	0.29715	WVDEVIPDAPWVVNQEFLDK	0.009032473	0.10208429	0.018316038	0.088685169	8.76E-05	0.009247661	0.022140677	0.033339613	1.60E-05	0.000394845	10.70236539
smt1	at2g33120.2	0.435397428	0.669851469	-0.621508346	SNARE-like FP	SNARE	cell.vesicle transport	>AT2G33120.2 | Symbols: SAR1, VAMP722, ATVAMP722 | synaptobrevin-related protein 1 | chr2:14043785-14045337 REVERSE LENGTH=229;>AT2G33120.1 | Symbols: SAR1, VAMP722, ATVAMP722 | synaptobrevin-related protein 1 | chr2:14043785-14045337 REVERSE LENGTH=221;>A	329.37	0.026563	IELLVDKTENLR	0.12005511	0.014317201	4.77E-05	8.59E-05	0.032475515	0.000256286	0.000759964	0.000177053	5.26E-05	0.018892993	10.97013484
smt1	at2g36410.1	0.828776197	3.64721415	-2.137740438	unknown	unknown	not assigned.unknown|not assigned.unknown	>AT2G36410.1 | Symbols: | Family of unknown function (DUF662) | chr2:15279041-15280270 FORWARD LENGTH=195	184.98	-0.083465	LMEMEQLVGESEK	0.106261671	0.008485952	0.088619004	0.03229072	0.059044919	0.005383618	0.004499287	0.015836752	0.027493707	0.308410155	11.52597887
smt1	at2g36850.1	1.185705297	3.795772186	-1.67864793	glucan synthase-like	GSL	minor CHO metabolism.callose	>AT2G36850.1 | Symbols: ATGSL08, GSL8, GSL08, ATGSL8, CHOR | glucan synthase-like 8 | chr2:15454935-15469666 REVERSE LENGTH=1904	283.55	0.12524	ATNIDAILQAADEIQSEDPSVAR	3.54E-13	1.09E-10	3.01E-10	6.26E-12	5.68E-15	5.62E-15	6.46E-14	3.73E-11	2.48E-10	5.36E-14	15.57634772
smt1	at2g37040.1	0.555967077	0.404199502	0.459931908	phenylalanine ammonia-lyase	Phenylalanine.A.Ly	secondary metabolism.phenylpropanoids	>AT3G53260.1 | Symbols: PAL2, ATPAL2 | phenylalanine ammonia-lyase 2 | chr3:19744256-19746619 REVERSE LENGTH=717;>AT2G37040.1 | Symbols: PAL1, ATPAL1 | PHE ammonia lyase 1 | chr2:15557602-15560237 REVERSE LENGTH=725	319.33	-0.54905	AIHGGNFQGTPIGVSMDNTR	0.00202041	0.019859306	0.098529738	0.049209838	0.823967821	0.128993911	0.040677539	0.114168144	0.006024106	0.008771792	7.188906734
smt1	at2g39480.1	1.264597761	2.967363293	-1.230502995	p-glycoprotein	PGP	transport.ABC transporters and multidrug resistance systems	>AT3G55320.1 | Symbols: PGP20 | P-glycoprotein 20 | chr3:20507391-20513393 REVERSE LENGTH=1408;>AT2G39480.1 | Symbols: PGP6 | P-glycoprotein 6 | chr2:16478249-16484827 REVERSE LENGTH=1407	274.6	-0.12639	FYDPTLGEVLLDGENIK	1.83E-05	6.40E-06	0.006563869	1.61E-06	0.108956814	3.91E-08	0.000183634	4.15E-05	0.000107331	0.000376091	12.90060221
smt1	at2g44790.1	0.60268239	1.454426716	-1.270980789	Blue-copper-binding-protein	UCC	misc.plastocyanin-like	>AT2G44790.1 | Symbols: UCC2 | uclacyanin 2 | chr2:18462182-18463232 REVERSE LENGTH=202	234.63	0.16132	YGSSHTVDVVDK	3.38E-07	0.001482342	2.01E-06	7.65E-05	0.086532053	1.21E-05	9.35E-06	0.059998855	0.000179654	7.93E-06	11.81294237
smt1	at2g45820.1	1.772444262	4.005215067	-1.176139453	remorin	Remorin	RNA.regulation of transcription	>AT2G45820.1 | Symbols: | Remorin family protein | chr2:18863147-18864576 REVERSE LENGTH=190	247.29	-0.47638	ISDVHAWENSKK	0.001597448	6.29E-05	1.05E-10	0.003392477	0.012173523	2.68E-08	0.000113833	0.000256715	0.00095673	1.28E-06	13.90705069
smt1	at2g45960.1	2.493447721	6.181954193	-1.309921009	plasma membrane intrinsic protein (PIP)	PIP	transport.Major Intrinsic Proteins	>AT3G61430.1 | Symbols: PIP1A, ATPIP1, PIP1, PIP1;1 | plasma membrane intrinsic protein 1A | chr3:22733657-22735113 FORWARD LENGTH=286;>AT3G61430.2 | Symbols: PIP1A, ATPIP1, PIP1, PIP1;1 | plasma membrane intrinsic protein 1A | chr3:22733657-22735113 FORWA	333.75	0.5857	GSGLGAEIIGTFVLVYTVFSATDAK	0.143899202	0.001050996	0.000711207	0.025728912	0.134809004	0.013409289	0.456187863	0.043899664	0.210417155	0.835532555	8.041542393
smt1	at2g47000.1	1.097974008	3.407456145	-1.633851188	ABC-transporter	ABC	transport.ABC transporters and multidrug resistance systems	>AT2G47000.1 | Symbols: MDR4, PGP4, ABCB4, ATPGP4 | ATP binding cassette subfamily B4 | chr2:19310008-19314750 REVERSE LENGTH=1286;>AT5G46540.1 | Symbols: PGP7 | P-glycoprotein 7 | chr5:18877192-18882347 REVERSE LENGTH=1248;>AT1G02530.1 | Symbols: PGP12 |	457.86	-1.2763	ILLLDEATSALDAESER	9.60E-37	9.96E-40	6.40E-33	7.76E-38	1.38E-39	2.96E-41	4.99E-42	6.96E-40	9.45E-33	1.65E-30	15.42753616
smt1	at2g47800.1	0.278408655	1.004225145	-1.850806789	ABC-transporter	ABC	transport.ABC transporters and multidrug resistance systems	>AT2G47800.1 | Symbols: ATMRP4, EST3, MRP4, ABCC4 | multidrug resistance-associated protein 4 | chr2:19574944-19580383 FORWARD LENGTH=1516	314.34	0.74998	SNIDPTEQYSDEEIWK	3.88E-07	6.57E-07	3.86E-06	0.000185374	1.16E-06	2.60E-09	3.12E-11	2.92E-08	1.08E-07	4.36E-08	16.14824707
smt1	at3g01290.1	3.16841283	9.281972531	-1.550671104	SPFH family proteins	SPFH	not assigned.no ontology	>AT3G01290.1 | Symbols: | SPFH/Band 7/PHB domain-containing membrane-associated protein family | chr3:88252-89356 REVERSE LENGTH=285	332.29	0.11543	DSVLGFAGNVPGTSAK	7.57E-12	4.15E-08	1.32E-06	1.21E-11	3.26E-06	3.48E-08	6.34E-11	4.38E-17	4.36E-06	2.95E-11	15.1512179
smt1	at3g02740.1	0.47935349	0.904777273	-0.916472755	Aspartyl protease	Asp.Pro	protein.degradation	>AT3G02740.1 | Symbols: | Eukaryotic aspartyl protease family protein | chr3:590561-593089 FORWARD LENGTH=488	263.55	0.22706	KSDLVELTPYDVDASSTAK	0.001288149	0.015124307	0.000571098	8.63E-05	1.22E-05	2.26E-06	4.61E-05	1.43E-06	0.003714596	4.70E-06	13.04445659
smt1	at3g02880.1	1.43843113	2.096621826	-0.543570513	Leucine rich repeat kinase	LRR.kinase	signalling.receptor kinases	>AT3G02880.1 | Symbols: | Leucine-rich repeat protein kinase family protein | chr3:634819-636982 FORWARD LENGTH=627	360.63	-0.11294	NVEAPVAAATSSAAIPK	0.241192485	0.854560593	0.143106838	0.017263915	0.001422092	0.00900961	0.004205647	0.442163258	0.001841399	1.51E-07	7.405109392
smt1	at3g04010.1	0.345498877	0.848107554	-1.295566214	Glycosyl hydrolases	Glu.Hyd	misc.beta 1,3 glucan hydrolases	>AT3G04010.1 | Symbols: | O-Glycosyl hydrolases family 17 protein | chr3:1036879-1039263 REVERSE LENGTH=491	280.5	-0.0052603	SDIIQEMTQIVNFLAQNK	0.008405677	0.000471577	0.000911342	0.001213081	9.72E-05	5.51E-05	0.000396353	0.026542413	0.000243464	0.000418953	14.3037778
smt1	at3g07160.1	1.181511208	3.017405371	-1.352675212	glucan synthase-like	GSL	minor CHO metabolism.callose	>AT3G07160.1 | Symbols: ATGSL10, gsl10, CALS9 | glucan synthase-like 10 | chr3:2265142-2279383 REVERSE LENGTH=1890	326.47	0.28876	GNAIQTIDMNQDNYFEEALK	1.92E-19	2.09E-20	9.54E-17	1.59E-17	2.10E-18	9.34E-19	6.10E-24	5.22E-18	3.70E-14	2.90E-20	14.49348979
smt1	at3g07390.1	0.069554552	0.247419534	-1.830742577	auxin responsive	auxin.res.	hormone metabolism.auxin	>AT3G07390.1 | Symbols: AIR12 | auxin-responsive family protein | chr3:2365452-2366273 FORWARD LENGTH=273	310.77	-0.090712	MAGSQAFLAYR	0.023938029	0.471447552	0.081170069	0.051922154	0.042215486	0.900756364	0.011454878	9.07E-05	0.380493917	0.341331922	7.661485154
smt1	at3g08510.1	1.735607647	3.586392918	-1.047092708	phospholipase	P.lipase	signalling.phosphinositides	>AT3G08510.1 | Symbols: ATPLC2, PLC2 | phospholipase C 2 | chr3:2582626-2585556 REVERSE LENGTH=581;>AT3G08510.2 | Symbols: ATPLC2, PLC2 | phospholipase C 2 | chr3:2582626-2585556 REVERSE LENGTH=581	258.41	-0.3409	HTHFDQYSPPDFYTR	1.42E-08	2.22E-11	1.60E-13	7.05E-12	1.03E-12	3.19E-11	5.86E-12	2.18E-11	1.90E-06	9.44E-16	13.47836668
smt1	at3g08640.1	0.156127432	0.248619257	-0.671213999	unknown	unknown	not assigned.no ontology	>AT3G08640.1 | Symbols: | Protein of unknown function (DUF3411) | chr3:2622992-2624005 FORWARD LENGTH=337	243.88	-0.09602	YQTLNGIEFLLAK	0.000551593	0.061288324	0.264939605	0.000381912	0.000535709	0.058429893	0.008741	0.137821599	0.028242105	1.83E-05	7.735063016
smt1	at3g08710.1	1.222787366	2.085282966	-0.770069615	thioredoxin	TRX	redox.thioredoxin	>AT3G08710.1 | Symbols: ATH9, TRX H9, TH9 | thioredoxin H-type 9 | chr3:2645590-2646304 FORWARD LENGTH=140;>AT3G08710.2 | Symbols: ATH9, TRX H9, TH9 | thioredoxin H-type 9 | chr3:2645590-2646304 FORWARD LENGTH=140	171.05	0.17567	IVAPFFIELSEK	0.000903288	0.072624331	0.000612723	0.006795645	3.37E-06	0.00997955	1.37E-05	0.000133444	2.35E-05	0.036740985	11.44106293
smt1	at3g09740.1	1.065947545	1.570081211	-0.558702738	SNARE-like FP	SNARE	cell.vesicle transport	>AT3G09740.1 | Symbols: SYP71, ATSYP71 | syntaxin of plants 71 | chr3:2989615-2991354 FORWARD LENGTH=266	325.24	0.221	LYGAFETQIETALEK	0.15662265	0.054411346	0.002103743	0.002740012	0.006081036	0.060633598	0.005424994	0.024006975	2.49E-05	0.029323453	8.568476881
smt1	at3g13560.1	0.228799399	0.723620208	-1.661149434	Glycosyl hydrolases	Glu.Hyd	misc.beta 1,3 glucan hydrolases	>AT3G13560.1 | Symbols: | O-Glycosyl hydrolases family 17 protein | chr3:4425484-4427284 REVERSE LENGTH=505;>AT3G13560.2 | Symbols: | O-Glycosyl hydrolases family 17 protein | chr3:4425484-4427284 REVERSE LENGTH=505;>AT3G13560.3 | Symbols: | O-Glycosyl	263.11	-0.12375	FPSAAAAWVNK	2.92E-07	3.20E-12	4.53E-10	1.93E-10	5.43E-09	1.34E-09	1.97E-09	3.32E-08	3.74E-07	2.08E-09	15.51821897
smt1	at3g13650.1	5.825456514	1.889911539	1.624052403	disease resistance-responsive	DRR	stress.biotic	>AT3G13650.1 | Symbols: | Disease resistance-responsive (dirigent-like protein) family protein | chr3:4463056-4463616 FORWARD LENGTH=186;>AT1G58170.1 | Symbols: | Disease resistance-responsive (dirigent-like protein) family protein | chr1:21536188-215367	127.87	-0.38052	EMPVIGGSGLFR	0.010127566	0.058090832	0.03126458	0.021163279	0.034173986	0.201490298	0.806773885	0.080901363	0.128251337	0.018714971	8.770932903
smt1	at3g14840.2	0.987383083	1.817671517	-0.880409672	Leucine rich repeat kinase	LRR.kinase	signalling.receptor kinases	>AT3G14840.2 | Symbols: | Leucine-rich repeat transmembrane protein kinase | chr3:4988271-4993891 FORWARD LENGTH=1020	302.62	0.62389	EFLNEIAMISALQHPHLVK	1.59E-07	6.06E-09	3.90E-10	4.32E-07	3.49E-06	1.86E-07	8.01E-06	7.62E-11	4.33E-06	2.60E-06	12.92465762
smt1	at3g16240.1	0.323773496	0.746425742	-1.20501385	tonoplast integral protein	tonoplast.integral.protein	transport.Major Intrinsic Proteins	>AT3G16240.1 | Symbols: DELTA-TIP, TIP2;1, DELTA-TIP1, AQP1, ATTIP2;1 | delta tonoplast integral protein | chr3:5505534-5506788 FORWARD LENGTH=250	352.47	-0.38374	AGVAFGSFDDSFSLASLR	0.005552808	0.004121484	0.002274745	0.028835866	0.029886295	0.00481893	0.032529965	0.000313691	0.054632858	0.005579891	12.81980353
smt1	at3g16470.1	1.036481072	0.554209599	0.903190167	lectine FP	Lectine	hormone metabolism.jasmonate	>AT3G16470.1 | Symbols: JR1 | Mannose-binding lectin superfamily protein | chr3:5596096-5597709 REVERSE LENGTH=451;>AT3G16470.2 | Symbols: JR1 | Mannose-binding lectin superfamily protein | chr3:5596096-5597709 REVERSE LENGTH=451;>AT3G16470.3 | Symbols: JR	231.86	0.83731	TSQPFGLTSGEEAELGGGK	0.106829252	0.060922392	0.001204506	0.004548896	0.079811866	0.352504557	0.016265344	0.001818673	0.002916779	0.000587503	8.334712713
smt1	at3g17410.1	2.517252735	4.563324863	-0.858235291	protein kinase	P.kin	protein.postranslational modification	>AT3G62220.1 | Symbols: | Protein kinase superfamily protein | chr3:23029276-23030864 REVERSE LENGTH=361;>AT3G17410.1 | Symbols: | Protein kinase superfamily protein | chr3:5956601-5958882 FORWARD LENGTH=364;>AT2G47060.4 | Symbols: | Protein kinase supe	307.32	0.13667	IADFDLSNQAPDMAAR	0.001035307	3.13E-05	5.20E-08	4.89E-08	5.93E-06	7.65E-07	0.00036373	2.66E-05	0.008660302	8.00E-06	12.85099593
smt1	at3g17840.1	0.309331308	1.321132112	-2.094549979	receptor-like kinase	RLK	signalling.receptor kinases	>AT3G17840.1 | Symbols: RLK902 | receptor-like kinase 902 | chr3:6106092-6108430 FORWARD LENGTH=647	326.53	0.12176	LNLAENEFSGEISSGFK	0.449275574	0.009213875	0.156695377	0.01557986	0.021053639	0.007500347	0.019948237	0.009270105	0.124444648	0.023203145	12.88014519
smt1	at3g21630.1	0.588063206	1.541367151	-1.390167418	receptor-like kinase	RLK	signalling.receptor kinases	>AT3G21630.1 | Symbols: CERK1, LYSM RLK1 | chitin elicitor receptor kinase 1 | chr3:7615543-7618530 REVERSE LENGTH=617	212.86	-0.22665	ADHASSTSLQSGGLGGAGVSPGIAAISVDK	0.003510883	0.000565225	0.019083053	0.001749837	0.000295958	0.000284275	6.85E-06	9.74E-05	0.000782209	0.010962637	14.6180362
smt1	at3g22845.1	1.440398235	0.765391705	0.912197567	unknown	unknown	cell.vesicle transport	>AT3G22845.1 | Symbols: | emp24/gp25L/p24 family/GOLD family protein | chr3:8087373-8088550 FORWARD LENGTH=214	186.74	0.32219	EALESVVAEQK	0.004480163	0.006524108	1.96E-05	0.003997271	0.052642608	0.000303396	0.005077633	0.000426033	0.000577562	0.001983839	11.89159787
smt1	at3g26618.1	4.575368206	1.28807736	1.828668608	Peptide chain release factor	Pep.chain.release	protein.synthesis	>AT3G26618.1 | Symbols: ERF1-3 | eukaryotic release factor 1-3 | chr3:9788854-9790161 FORWARD LENGTH=435;>AT1G12920.1 | Symbols: ERF1-2 | eukaryotic release factor 1-2 | chr1:4396555-4397859 REVERSE LENGTH=434	198.32	0.066002	MPLLEWFANEYK	8.18E-06	0.000283264	1.12E-06	0.001263249	2.61E-07	5.85E-07	2.89E-08	6.40E-06	2.95E-09	7.42E-05	16.07470563
smt1	at3g42050.1	0.326908782	0.799460004	-1.290137727	ATPase	ATPase	transport.p- and v-ATPases	>AT3G42050.1 | Symbols: | vacuolar ATP synthase subunit H family protein | chr3:14228846-14232228 REVERSE LENGTH=441	376.85	0.11069	TQAWSDEDLLDALNQLEEGLK	1.83E-15	2.12E-12	1.96E-13	1.06E-08	1.50E-12	1.77E-12	1.60E-12	1.51E-15	1.93E-10	9.97E-10	14.28574476
smt1	at3g46060.1	0.204189016	0.541190295	-1.406230708	GTP binding protein	GTP.b.Prot	signalling.G-proteins	>AT5G59840.1 | Symbols: | Ras-related small GTP-binding family protein | chr5:24107450-24109049 REVERSE LENGTH=216;>AT3G46060.1 | Symbols: ARA3, ARA-3, ATRABE1C, ATRAB8A, RAB8A | RAB GTPase homolog 8A | chr3:16917908-16919740 FORWARD LENGTH=216;>AT3G46060	306.53	0.34831	ISQTDQAAGAGQATQK	0.000520702	0.004756362	0.007300255	0.000788027	0.003374499	0.003136265	0.293030401	0.020998955	0.006726704	0.021687636	13.45764588
smt1	at3g46290.1	0.485227157	1.373017932	-1.500618266	receptor-like kinase	RLK	signalling.receptor kinases	>AT3G46290.1 | Symbols: HERK1 | hercules receptor kinase 1 | chr3:17013009-17015501 FORWARD LENGTH=830	237.67	-0.077235	LYFNPFDYQNFK	8.03E-10	7.95E-09	7.17E-06	3.50E-07	1.35E-06	0.003328361	1.18E-08	1.82E-05	3.12E-05	6.24E-09	14.98494598
smt1	at3g49870.1	0.344974872	0.503703227	-0.546082693	ADP-ribosylation factor-like	ADP-rib	protein.targeting	>AT3G49870.1 | Symbols: ATARLA1C, ARLA1C | ADP-ribosylation factor-like A1C | chr3:18492674-18494021 REVERSE LENGTH=184	303.3	0.50817	NSTNIDQVIDWLVK	0.079353907	0.030299644	0.020404807	0.004153921	0.01831804	0.03565878	0.518497213	1.18E-06	0.225464724	0.366695148	7.411603283
smt1	at3g53260.1	0.600240208	1.640063384	-1.450139703	phenylalanine ammonia-lyase	Phenylalanine.A.Ly	secondary metabolism.phenylpropanoids	>AT3G53260.1 | Symbols: PAL2, ATPAL2 | phenylalanine ammonia-lyase 2 | chr3:19744256-19746619 REVERSE LENGTH=717	293.52	0.1834	TLADPLNWGLAADQMK	1.78E-05	3.54E-06	0.000212696	4.86E-06	8.30E-05	0.000302467	5.59E-05	0.002333016	1.52E-06	6.96E-07	14.81725982
smt1	at3g53420.1	10.3928921	3.580836899	1.537228466	plasma membrane intrinsic protein (PIP)	PIP	transport.Major Intrinsic Proteins	>AT3G53420.1 | Symbols: PIP2A, PIP2, PIP2;1 | plasma membrane intrinsic protein 2A | chr3:19803906-19805454 REVERSE LENGTH=287;>AT3G53420.2 | Symbols: PIP2A, PIP2, PIP2;1 | plasma membrane intrinsic protein 2A | chr3:19803906-19805454 REVERSE LENGTH=287	296.47	0.16516	DYQDPPPAPFIDGAELK	0.034567416	0.01008216	0.074027918	0.003515666	0.008368345	0.28000756	0.834078893	0.157965447	0.085730333	0.833215821	7.074456931
smt1	at3g54030.1	0.376417883	1.297126305	-1.784911889	protein kinase	P.kin	protein.postranslational modification	>AT3G54030.1 | Symbols: | Protein kinase protein with tetratricopeptide repeat domain | chr3:20011162-20013490 FORWARD LENGTH=490	316.05	0.035821	VDLTAIQEILSK	1.95E-09	6.59E-17	4.01E-12	1.16E-17	1.01E-11	6.28E-14	1.36E-14	2.01E-10	5.91E-13	9.95E-10	15.92934895
smt1	at3g54300.1	0.353021201	0.575682378	-0.705518224	Vesicle-associated	Vesicle.asso	cell.vesicle transport	>AT3G54300.1 | Symbols: ATVAMP727, VAMP727 | vesicle-associated membrane protein 727 | chr3:20108355-20110127 REVERSE LENGTH=240;>AT3G54300.2 | Symbols: ATVAMP727, VAMP727 | vesicle-associated membrane protein 727 | chr3:20108355-20110127 REVERSE LENGTH=24	230.36	-0.85644	TENLQFQADSFQR	0.001986557	0.307074825	0.002353015	0.584270177	0.497630041	8.89E-05	0.047757503	0.012752159	0.12865503	0.006595257	7.823738152
smt1	at3g54840.1	0.247867816	0.420855358	-0.763753524	GTP binding protein	GTP.b.Prot	signalling.G-proteins	>AT3G54840.1 | Symbols: ARA6, ATRABF1, ARA-6, ATRAB5C | Ras-related small GTP-binding family protein | chr3:20318597-20320782 FORWARD LENGTH=202	341.16	-0.026755	TADNINQLFEEIGK	2.75E-05	0.013071024	5.15E-05	0.134056008	0.002145186	0.002597632	0.054298867	1.72E-05	0.014473482	0.006963064	10.29126057
smt1	at3g57330.1	0.653435798	0.977458821	-0.580990431	ATPase	ATPase	signalling.calcium	>AT3G57330.1 | Symbols: ACA11 | autoinhibited Ca2+-ATPase 11 | chr3:21211655-21216375 REVERSE LENGTH=1025	338.89	-0.20965	NILIQAIFQNTGSEVVK	0.020202038	0.000289085	0.055626151	0.000552588	0.335849102	0.000863358	0.09826647	8.91E-06	7.39E-05	6.44E-05	8.631046345
smt1	at3g61050.1	1.493857926	2.637233431	-0.819982329	CaLB domain FP	Ca-Lipid-Binding.FP	signalling.calcium	>AT3G61050.1 | Symbols: NTMC2TYPE4, NTMC2T4 | Calcium-dependent lipid-binding (CaLB domain) family protein | chr3:22597485-22600932 FORWARD LENGTH=510;>AT3G61050.2 | Symbols: NTMC2TYPE4, NTMC2T4 | Calcium-dependent lipid-binding (CaLB domain) family protei	299.76	0.23083	ELELNLLSSLDTLK	0.007900864	0.00318593	5.07E-05	8.01E-05	0.007036411	1.02E-06	0.000502231	0.005799183	0.000175257	0.001606179	12.72392234
smt1	at3g61430.1	10.86142854	21.26560326	-0.969307917	plasma membrane intrinsic protein (PIP)	PIP	transport.Major Intrinsic Proteins	>AT3G61430.1 | Symbols: PIP1A, ATPIP1, PIP1, PIP1;1 | plasma membrane intrinsic protein 1A | chr3:22733657-22735113 FORWARD LENGTH=286;>AT3G61430.2 | Symbols: PIP1A, ATPIP1, PIP1, PIP1;1 | plasma membrane intrinsic protein 1A | chr3:22733657-22735113 FORWA	227.08	-0.033822	DYKEPPPAPFFEPGELSSWSFWR	0.00707922	1.11E-06	3.81E-06	0.000819396	0.004901047	0.000271633	0.000911339	0.01031444	0.056988478	0.001102832	12.0726334
smt1	at3g63260.1	0.81032073	1.423736505	-0.813117214	protein kinase	P.kin	protein.postranslational modification	>AT3G63260.1 | Symbols: ATMRK1 | Protein kinase superfamily protein | chr3:23373090-23374747 REVERSE LENGTH=391;>AT3G63260.2 | Symbols: ATMRK1 | Protein kinase superfamily protein | chr3:23373327-23374747 REVERSE LENGTH=344	286.02	0.086926	VLDWGEDGYATPAETTALR	0.000546018	0.013615556	7.70E-05	0.000614007	0.126944731	0.01673854	0.004030947	0.000414537	0.028398132	0.029260518	11.57752059
smt1	at4g00430.1	0.453815406	2.077684829	-2.194799333	plasma membrane intrinsic protein (PIP)	PIP	transport.Major Intrinsic Proteins	>AT4G00430.1 | Symbols: TMP-C, PIP1;4, PIP1E | plasma membrane intrinsic protein 1;4 | chr4:186143-187531 REVERSE LENGTH=287;>AT4G00430.2 | Symbols: TMP-C, PIP1;4, PIP1E | plasma membrane intrinsic protein 1;4 | chr4:186569-187531 REVERSE LENGTH=219	273.42	-0.15143	DYKEPPPAPLFEPGELSSWSFYR	0.008793745	0.010640863	0.012962948	0.000723057	0.053280476	0.002387722	0.000285869	1.87E-05	0.00041282	0.004864774	15.95734928
smt1	at4g03550.1	1.801272333	3.563999836	-0.984480953	glucan synthase-like	GSL	minor CHO metabolism.callose	>AT4G03550.1 | Symbols: ATGSL05, GSL05, ATGSL5, PMR4, GSL5 | glucan synthase-like 5 | chr4:1573513-1579195 FORWARD LENGTH=1780	371.5	0.45301	VVNVLQSLYEIATR	6.84E-09	0.004050941	2.55E-08	2.68E-06	1.92E-05	1.86E-07	4.27E-13	1.72E-07	6.44E-06	4.91E-07	13.27037494
smt1	at4g11850.1	0.78804327	1.501394082	-0.929955948	phospholipase	P.lipase	lipid metabolism.lipid degradation	>AT4G11850.1 | Symbols: PLDGAMMA1, MEE54 | phospholipase D gamma 1 | chr4:7129352-7132937 REVERSE LENGTH=858;>AT4G11840.1 | Symbols: PLDGAMMA3 | phospholipase D gamma 3 | chr4:7122152-7125882 REVERSE LENGTH=866;>AT4G11830.2 | Symbols: PLDGAMMA2 | phospholi	259.96	0.12845	IDGPAAYDVLANFEER	0.017866959	0.295659188	0.025686855	0.010675459	0.054579649	0.416668615	0.006203421	0.012733471	0.10528926	0.037799481	8.403901253
smt1	at4g12420.1	4.600483739	14.78683851	-1.684456158	Cupredoxin family protein	SKU	development.unspecified	>AT4G12420.1 | Symbols: SKU5 | Cupredoxin superfamily protein | chr4:7349941-7352868 REVERSE LENGTH=587;>AT4G12420.2 | Symbols: SKU5 | Cupredoxin superfamily protein | chr4:7349941-7352868 REVERSE LENGTH=587	389.57	0.38437	NKLDEGLLLHWNGIQQR	1.03E-08	1.07E-07	1.59E-08	2.20E-06	6.41E-11	8.73E-08	0.000262965	2.90E-09	2.03E-06	9.91E-10	15.59564224
smt1	at4g12730.1	0.327988859	0.953092947	-1.538970104	Fasciclin-like arabinoogalactan proteins	FLA	cell wall.cell wall proteins	>AT4G12730.1 | Symbols: FLA2 | FASCICLIN-like arabinogalactan 2 | chr4:7491598-7492809 REVERSE LENGTH=403	311.92	-0.16457	TALVLYHGMPVYQSLQMLR	2.83E-10	1.04E-07	2.59E-12	8.46E-08	2.82E-14	4.53E-12	4.27E-13	4.66E-12	1.83E-13	1.48E-12	15.11234803
smt1	at4g16155.1	1.736448826	0.519318493	1.74144839	dihydrolipoyl DH	DHP.DH	lipid metabolism.FA synthesis and FA elongation	>AT4G16155.1 | Symbols: | dihydrolipoyl dehydrogenases | chr4:9153570-9157322 REVERSE LENGTH=630	243.86	-0.0022137	APFTNGLGLENINVTTQR	0.016625345	0.039007185	0.00839437	0.033718794	0.254861514	0.000719903	0.075322167	0.002680415	0.311237019	0.006379433	11.88886371
smt1	at4g20830.1	2.407710267	6.436064698	-1.418517034	FAD-binding Berberine FP	Berberine	misc.nitrilases, *nitrile lyases, berberine bridge enzymes, reticuline oxidases, troponine reductases	>AT4G20830.1 | Symbols: | FAD-binding Berberine family protein | chr4:11155486-11157577 FORWARD LENGTH=570;>AT4G20830.2 | Symbols: | FAD-binding Berberine family protein | chr4:11155486-11157108 FORWARD LENGTH=540	413.27	n. def.	SPQSQITDNVFSQTNPAFSSVLR	5.91E-09	1.36E-05	1.01E-07	8.66E-06	5.39E-08	7.39E-09	6.88E-05	8.18E-08	6.35E-08	4.89E-05	14.71221159
smt1	at4g23180.1	0.480262744	0.7928834	-0.723284825	protein kinase	P.kin	signalling.receptor kinases	>AT4G23180.1 | Symbols: CRK10, RLK4 | cysteine-rich RLK (RECEPTOR-like protein kinase) 10 | chr4:12138171-12140780 FORWARD LENGTH=669;>AT4G11530.1 | Symbols: CRK34 | cysteine-rich RLK (RECEPTOR-like protein kinase) 34 | chr4:6987093-6989599 FORWARD LENGTH=	122.7	0.3685	SLDYFLFDPAK	0.129947821	0.014031102	0.173164065	0.000371952	0.033700786	0.004268699	0.001094174	0.005411697	0.656818366	0.011848833	9.030517214
smt1	at4g23250.1	1.479390613	4.630919011	-1.6462955	protein kinase	P.kin	signalling.receptor kinases	>AT4G23250.1 | Symbols: EMB1290, DUF26-21, RKC1, CRK17 | kinases;protein kinases | chr4:12162004-12167026 REVERSE LENGTH=1035	230.06	0.061953	IFGVDQTVANTAR	0.000605367	0.000117661	0.002095695	0.001168526	2.39E-06	9.30E-06	0.000466957	0.00088635	0.001052825	0.002692919	15.46887527
smt1	at4g25240.1	1.719380287	5.523852076	-1.683786015	Cupredoxin family protein	SKU	misc.oxidases - copper, flavone etc	>AT4G25240.1 | Symbols: SKS1 | SKU5 similar 1 | chr4:12930539-12933563 FORWARD LENGTH=589	363.82	-0.20378	DQIGSFFYSPSLNFQR	0.001323994	3.05E-09	1.25E-05	1.53E-05	5.92E-07	8.19E-09	9.77E-06	9.50E-06	0.018021223	4.24E-06	15.59341607
smt1	at4g28100.1	2.553629282	3.902724274	-0.61193244	unknown	unknown	not assigned.unknown	>AT4G28100.1 | Symbols: | unknown protein; FUNCTIONS IN: molecular_function unknown; INVOLVED IN: biological_process unknown; LOCATED IN: anchored to plasma membrane, anchored to membrane; EXPRESSED IN: 23 plant structures; EXPRESSED DURING: 14 growth sta	130.1	-0.070199	TAYIPTVSAVLR	0.798839576	0.013188628	0.019582614	0.051001476	0.003612737	0.003879284	0.000543515	0.217372773	0.206476517	0.002457146	7.581822412
smt1	at4g28770.2	0.232237629	0.596876323	-1.361830279	Tetraspanin FP	Tetraspanin.FP	not assigned.unknown	>AT4G28770.2 | Symbols: | Tetraspanin family protein | chr4:14212177-14213896 REVERSE LENGTH=325;>AT4G28770.1 | Symbols: | Tetraspanin family protein | chr4:14212177-14213518 REVERSE LENGTH=281	224.57	-0.70173	ARDNLLGPQANQTSSGSSNIDNWR	0.002393048	8.98E-06	1.36E-05	8.87E-06	3.78E-05	0.000108744	0.00011872	3.97E-05	1.19E-05	0.000526649	14.52390227
smt1	at4g29900.1	1.200653018	2.629778691	-1.131122113	ATPase	ATPase	signalling.calcium	>AT4G29900.1 | Symbols: ACA10, CIF1, ATACA10 | autoinhibited Ca(2+)-ATPase 10 | chr4:14611225-14618775 REVERSE LENGTH=1069	303.79	0.21505	DVEAGTSSFTEYEDSPFDIASTK	0.002521471	7.33E-05	4.15E-06	0.00053485	8.72E-05	0.036410993	8.19E-06	0.000204261	0.003871973	4.50E-07	13.75750633
smt1	at4g30190.1	1.07165115	1.537312254	-0.520574882	ATPase	ATPase	transport.p- and v-ATPases	>AT4G30190.1 | Symbols: AHA2, PMA2, HA2 | H(+)-ATPase 2 | chr4:14770820-14775920 REVERSE LENGTH=948;>AT4G30190.2 | Symbols: HA2 | H(+)-ATPase 2 | chr4:14770820-14775920 REVERSE LENGTH=981	416.91	0.71957	SSLEDIKNETVDLEK	0.00227466	0.001074983	0.031219089	0.043763714	0.000304687	0.007070104	0.040730578	0.000114778	0.047616747	0.001624727	11.72931233
smt1	at4g32530.2	0.421150129	6.228458551	-3.886468648	ATPase	ATPase	transport.p- and v-ATPases	>AT4G32530.2 | Symbols: | ATPase, F0/V0 complex, subunit C protein | chr4:15693399-15694958 REVERSE LENGTH=210;>AT4G32530.1 | Symbols: | ATPase, F0/V0 complex, subunit C protein | chr4:15693399-15694958 REVERSE LENGTH=180;>AT2G25610.1 | Symbols: | ATPas	156.51	0.17474	MYDAESLR	0.042668106	0.0643513	0.140627774	0.074689195	0.239960587	0.026728909	0.198349345	0.999895914	0.309390486	0.02407908	9.159907067
smt1	at4g35100.1	6.9953964	15.43962271	-1.142159782	plasma membrane intrinsic protein (PIP)	PIP	transport.Major Intrinsic Proteins	>AT4G35100.1 | Symbols: PIP3, PIP3A, PIP2;7, SIMIP | plasma membrane intrinsic protein 3 | chr4:16708672-16709958 FORWARD LENGTH=280;>AT4G35100.2 | Symbols: PIP3 | plasma membrane intrinsic protein 3 | chr4:16708672-16709958 FORWARD LENGTH=280	358.57	-0.074567	TPYNTLGGGANTVADGYSK	1.29E-05	1.12E-05	0.021932508	0.001808878	5.49E-05	0.000202894	0.000354864	0.00227937	0.047250671	1.30E-05	13.79417267
smt1	at4g36945.1	0.246954027	0.480231139	-0.959486457	phospholipase	P.lipase	signalling.phosphinositides	>AT4G36945.1 | Symbols: | PLC-like phosphodiesterases superfamily protein | chr4:17420098-17422047 REVERSE LENGTH=408	263.56	0.1911	SDSGGAAEAVDEANGR	0.000109408	0.000107531	3.09E-05	5.12E-05	0.00178237	1.70E-05	1.62E-08	5.73E-05	2.71E-06	0.000360779	13.18734502
smt1	at4g38350.2	0.116076415	0.269545921	-1.215456216	patched family protein	Patched.FP	not assigned.no ontology	>AT4G38350.2 | Symbols: | Patched family protein | chr4:17958324-17966846 REVERSE LENGTH=1297;>AT4G38350.1 | Symbols: | Patched family protein | chr4:17958324-17966846 REVERSE LENGTH=1273	345.3	-0.1489	DSYLQDYFDSLSEYLR	3.39E-11	1.09E-11	1.14E-13	5.96E-13	1.25E-06	2.62E-12	4.64E-13	2.19E-10	2.90E-10	8.75E-12	14.03765815
smt1	at4g39080.1	0.847032011	1.762382411	-1.057038603	ATPase	ATPase	transport.p- and v-ATPases	>AT4G39080.1 | Symbols: VHA-A3 | vacuolar proton ATPase A3 | chr4:18209513-18214752 FORWARD LENGTH=821	344.38	-0.0082342	QTVIEEPVIDPNSGEK	1.38E-07	1.10E-10	2.47E-10	4.08E-09	2.31E-13	2.24E-11	2.26E-10	6.49E-08	2.14E-12	4.99E-07	13.51140623
smt1	at5g01500.1	23.90335119	0.214815787	6.797969063	ATP/ADP carrier	ATP.ADP	transport.metabolite transporters at the mitochondrial membrane	>AT5G01500.1 | Symbols: TAAC | thylakoid ATP/ADP carrier | chr5:199017-201329 FORWARD LENGTH=415	211.46	-0.043917	SVLDAFSGIIAR	0.003386368	0.004087945	0.121413784	0.078450847	0.718655854	0.022575265	0.004320242	0.698357401	0.019020093	0.133655436	20.78439536
smt1	at5g03520.1	0.266833434	0.457198902	-0.776882493	GTP binding protein	GTP.b.Prot	signalling.G-proteins	>AT5G03520.1 | Symbols: ATRAB8C, ATRABE1D, ATRAB-E1D, RAB-E1D, RAB8C | RAB GTPase homolog 8C | chr5:883679-885158 FORWARD LENGTH=216;>AT5G03520.2 | Symbols: ATRAB8C, ATRABE1D, ATRAB-E1D, RAB-E1D, RAB8C | RAB GTPase homolog 8C | chr5:883713-885158 FORWARD L	283.82	0.057263	TNLNVENVFMSIAK	0.012081062	0.000665804	0.000204043	0.000171378	6.04E-06	0.00603912	0.02175546	0.001300749	2.82E-05	0.066084222	11.46265924
smt1	at5g05670.1	0.700613884	1.239151439	-0.82266103	Signal recognition particle receptor	SRP.Rec	protein.targeting	>AT5G05670.1 | Symbols: | signal recognition particle binding | chr5:1695916-1697534 REVERSE LENGTH=260;>AT5G05670.2 | Symbols: | signal recognition particle binding | chr5:1695916-1697534 REVERSE LENGTH=260	297.97	0.16735	SNTVLLSGLTGSGK	0.208940976	0.000551421	0.002209978	0.022919077	0.001866742	0.015584817	0.007376446	0.005340824	0.354378771	0.185938435	9.309501491
smt1	at5g05780.1	1.977125082	0.823374789	1.263782965	Proteasome RP	Proteasome	protein.degradation	>AT5G05780.1 | Symbols: RPN8A, AE3, ATHMOV34 | RP non-ATPase subunit 8A | chr5:1735862-1738176 FORWARD LENGTH=308;>AT5G05780.2 | Symbols: RPN8A | RP non-ATPase subunit 8A | chr5:1735862-1738176 FORWARD LENGTH=305	260.6	-0.14859	SVIALHNLINNK	0.435211139	0.0103394	0.58964967	0.130295458	0.047181845	0.097287635	4.37E-05	0.292174697	0.001854943	0.045864795	7.934413173
smt1	at5g06320.1	1.813666509	7.649619707	-2.076478825	harpin-induced protein-like	harpin.ind	stress.biotic	>AT5G06320.1 | Symbols: NHL3 | NDR1/HIN1-like 3 | chr5:1931016-1931711 REVERSE LENGTH=231	351.81	0.033942	LTEFTLDPTNNLR	2.15E-09	2.74E-06	8.16E-10	3.69E-08	9.16E-08	0.000123184	3.47E-05	1.29E-07	3.40E-08	0.012285454	16.89791335
smt1	at5g07300.1	1.437495522	0.24590894	2.547361369	CaLB domain FP	Ca-Lipid-Binding.FP	signalling.calcium|development.unspecified	>AT5G07300.1 | Symbols: BON2 | Calcium-dependent phospholipid-binding Copine family protein | chr5:2299996-2303040 FORWARD LENGTH=586	234.65	0.24925	SEVVLNSLNPK	1.19E-08	1.38E-09	8.33E-09	2.86E-07	8.22E-12	1.06E-07	3.95E-08	6.40E-08	3.97E-12	3.66E-08	18.4621513
smt1	at5g09400.1	0.304344084	1.035493897	-1.766543822	permease	permease	transport.potassium	>AT5G09400.1 | Symbols: KUP7 | K+ uptake permease 7 | chr5:2916377-2920604 FORWARD LENGTH=858	160.67	0.076105	VVIGPNGSMYSMGVPLLSEYR	2.85E-06	7.68E-08	0.000658563	0.000132016	0.000369152	1.51E-07	4.74E-08	0.000905247	1.01E-06	0.007300402	15.86833155
smt1	at5g10020.1	2.908066151	1.599887273	0.86208983	Leucine rich repeat kinase	LRR.kinase	signalling.receptor kinases	>AT5G10020.1 | Symbols: | Leucine-rich receptor-like protein kinase family protein | chr5:3133514-3136949 FORWARD LENGTH=1048	191.22	-0.2118	NLEIVDLENNQINGELPHFGSQPSLR	0.000107846	0.001285473	0.005510268	0.021990197	0.020262681	0.039390243	0.184586242	0.085681888	0.103056128	0.012557404	9.420192128
smt1	at5g12480.1	2.011057086	4.660942719	-1.212667749	protein kinase	P.kin	signalling.calcium	>AT5G12480.1 | Symbols: CPK7 | calmodulin-domain protein kinase 7 | chr5:4047817-4050035 REVERSE LENGTH=535;>AT5G12480.2 | Symbols: CPK7 | calmodulin-domain protein kinase 7 | chr5:4047817-4050035 REVERSE LENGTH=441	230.36	0.039946	NNPFYSNEYATTDR	3.75E-07	3.40E-06	3.66E-06	0.000458995	7.83E-05	0.010954723	0.015352159	0.001271516	2.27E-06	7.59E-06	14.02839506
smt1	at5g12860.1	0.176502962	0.512520756	-1.537918034	dicarboxylate transporter	DCT	transport.metabolite transporters at the mitochondrial membrane	>AT5G12860.1 | Symbols: DiT1 | dicarboxylate transporter 1 | chr5:4059927-4061919 REVERSE LENGTH=557;>AT5G12860.2 | Symbols: DiT1 | dicarboxylate transporter 1 | chr5:4059850-4061919 REVERSE LENGTH=556	130.96	-0.062236	AGGIFLPLVK	0.009800046	0.000342284	0.125249237	0.000345313	0.000419463	0.002634344	0.008886009	0.000813509	0.001052675	0.003581568	13.87508483
smt1	at5g15350.1	6.57293748	21.71352043	-1.723983483	early nodulin-like protein (ENODL)	ENODL	misc.plastocyanin-like	>AT5G15350.1 | Symbols: ENODL17, AtENODL17 | early nodulin-like protein 17 | chr5:4985184-4986154 REVERSE LENGTH=172	210.26	-0.55613	HYYLLDGK	1.64E-05	0.006538446	6.87E-06	0.000124682	0.023635015	0.048351935	3.21E-05	0.018100758	0.001752156	5.99E-05	15.72694917
smt1	at5g20230.1	0.302632243	0.561053495	-0.890572634	Copper binding proteins	Copper.B	misc.plastocyanin-like	>AT5G20230.1 | Symbols: ATBCB, BCB, SAG14 | blue-copper-binding protein | chr5:6826626-6827408 FORWARD LENGTH=196	313.54	-0.19328	HDVAVVSEAAFENCEK	0.069341209	0.049260052	6.19E-05	0.000328315	0.000230279	0.028986163	0.105800212	0.020504492	0.236722612	0.019144965	9.500153468
smt1	at5g20650.1	0.375706647	1.181574307	-1.653031816	Copper binding proteins	Copper.B	transport.metal	>AT5G20650.1 | Symbols: COPT5 | copper transporter 5 | chr5:6985481-6985921 REVERSE LENGTH=146	170.17	0.13812	RAPPPPR	0.001984619	0.013556178	0.00190575	0.000583751	0.013535807	0.002865995	0.002937505	0.000979448	0.001642223	0.000424161	15.49125283
smt1	at5g22780.1	4.144201396	1.910853297	1.116877094	adaptor protein complex AP-2	AP-2	cell.vesicle transport	>AT5G22770.1 | Symbols: alpha-ADR | alpha-adaptin | chr5:7579844-7588026 REVERSE LENGTH=1012;>AT5G22770.2 | Symbols: alpha-ADR | alpha-adaptin | chr5:7579844-7588026 REVERSE LENGTH=1012;>AT5G22770.3 | Symbols: alpha-ADR | alpha-adaptin | chr5:7579844-75880	278.27	0.1593	VVQFVTNNEDLQPYAASK	0.259148116	0.049112432	0.13973152	0.082126725	0.007753563	0.585485707	0.001482046	0.000380271	0.509048315	0.022053156	7.593308303
smt1	at5g25090.1	0.850515509	0.266209217	1.67577702	early nodulin-like protein (ENODL)	ENODL	misc.plastocyanin-like	>AT5G25090.1 | Symbols: ENODL13, AtENODL13 | early nodulin-like protein 13 | chr5:8647117-8647755 REVERSE LENGTH=186	198.62	-0.38254	IPSSPSESLNK	1.11E-06	5.24E-06	0.001414942	2.15E-07	0.044140163	2.59E-07	1.53E-05	0.006132312	6.70E-06	0.000568586	15.56681076
smt1	at5g26340.1	0.953276838	3.599203366	-1.916710472	major facilitator FP	M.facilitator	transporter.sugars	>AT5G26340.1 | Symbols: MSS1, STP13, ATSTP13 | Major facilitator superfamily protein | chr5:9243851-9246994 REVERSE LENGTH=526	373.64	0.11044	FMDDHNDHEFVNGEK	8.14E-10	6.20E-09	8.52E-06	1.29E-10	7.69E-07	2.01E-07	6.59E-05	0.002321126	3.72E-06	6.12E-08	16.36717437
smt1	at5g33320.1	1.444097036	0.585868716	1.301518367	PEP/P translocator	Pep.P.Tloc	transport.metabolite transporters at the envelope membrane	>AT5G33320.1 | Symbols: CUE1, PPT, ARAPPT | Glucose-6-phosphate/phosphate translocator-related | chr5:12588950-12591408 FORWARD LENGTH=408	284.67	0.18081	FTPSYIQSAGVNVK	2.60E-06	0.015264831	0.019098674	0.007953727	0.039688072	0.030314196	0.001595911	0.00051868	0.019050507	0.008606215	14.32355043
smt1	at5g37770.1	0.352087151	0.195941984	0.845506024	Calcium-binding EF hand FP	CaB.EF.FP	signalling.calcium	>AT5G37770.1 | Symbols: TCH2, CML24 | EF hand calcium-binding protein family | chr5:14999075-14999560 REVERSE LENGTH=161	207.31	0.2183	ALSPTASPEETVTMMK	0.006867573	0.108964128	0.001235548	0.00551944	0.006313977	0.004270495	0.002571821	0.031782383	0.024236981	0.032056191	11.68019068
smt1	at5g41260.1	0.667526456	1.053673546	-0.658531032	protein kinase	P.kin	protein.postranslational modification	>AT5G41260.1 | Symbols: | Protein kinase protein with tetratricopeptide repeat domain | chr5:16503997-16506970 FORWARD LENGTH=487	221.79	-0.36168	VTPESVIYSFGTLLLDLLSGK	0.000150246	0.023627878	0.001218967	0.000116936	4.21E-05	0.000176045	7.54E-05	7.31E-05	0.000134805	0.000577606	12.18759274
smt1	at5g44130.1	0.37647379	0.87543694	-1.217453832	Fasciclin-like arabinoogalactan proteins	FLA	cell wall.cell wall proteins	>AT5G44130.1 | Symbols: FLA13 | FASCICLIN-like arabinogalactan protein 13 precursor | chr5:17761128-17761871 FORWARD LENGTH=247	240.11	0.51727	FYTLEDLLSVSNPVR	5.24E-05	5.11E-05	2.64E-05	0.00489425	0.000218051	0.030690016	0.011948565	0.000513014	0.039430941	6.67E-05	14.04429409
smt1	at5g47540.1	0.67601518	1.276849644	-0.917461102	Mo25 FP	Mo25.FP	not assigned.no ontology	>AT5G47540.1 | Symbols: | Mo25 family protein | chr5:19283265-19285328 REVERSE LENGTH=343	211.64	0.13871	DATQVVANLQR	0.00708524	0.056760035	0.002533096	0.003654443	0.102111069	0.007512661	0.063490776	0.000432928	0.056807978	0.000616782	8.371602543
smt1	at5g47910.1	2.500600698	6.282395384	-1.329040039	respiratory burst oxidase	resp.burst.ox	stress.biotic	>AT5G47910.1 | Symbols: RBOHD, ATRBOHD | respiratory burst oxidase homologue D | chr5:19397585-19401768 FORWARD LENGTH=921	360.81	-0.023331	IFWEQISDESFDAK	6.02E-12	7.40E-08	2.29E-12	8.08E-08	7.82E-08	2.59E-07	7.14E-10	2.74E-09	1.01E-12	7.03E-07	14.41497545
smt1	at5g48930.1	0.909610878	1.869197998	-1.039097984	Lignin synthesis involved	Lignin	secondary metabolism.phenylpropanoids	>AT5G48930.1 | Symbols: HCT | hydroxycinnamoyl-CoA shikimate/quinate hydroxycinnamoyl transferase | chr5:19836654-19838092 REVERSE LENGTH=433	326.31	0.53239	SALDYLEMQPDLSALVR	0.00166783	0.004145572	0.028106746	0.004931622	0.04959027	0.021358361	0.00346312	0.000341851	0.001971118	0.032005069	13.45180879
smt1	at5g50000.1	2.342720289	3.952092586	-0.754432033	protein kinase	P.kin	protein.postranslational modification	>AT3G01490.1 | Symbols: | Protein kinase superfamily protein | chr3:191095-193258 REVERSE LENGTH=411;>AT4G14780.1 | Symbols: | Protein kinase superfamily protein | chr4:8492989-8494480 FORWARD LENGTH=364;>AT5G50000.1 | Symbols: | Protein kinase superfam	202.16	-0.24319	GIYDGQDVAVK	0.003273397	0.075067477	0.03929617	0.00567895	0.046003059	0.010185754	1.75E-06	0.128435698	5.50E-05	2.71E-05	10.2632961
smt1	at5g51480.1	0.812540397	1.947887316	-1.261398775	Cupredoxin family protein	SKU	misc.oxidases - copper, flavone etc	>AT5G51480.1 | Symbols: SKS2 | SKU5 similar 2 | chr5:20910433-20913153 FORWARD LENGTH=592	313.54	0.20055	DQIGSYFYSPSLNFQR	1.24E-08	7.68E-07	2.00E-06	3.86E-11	8.53E-11	1.22E-09	3.17E-07	7.56E-08	6.14E-09	1.19E-08	14.19027603
smt1	at5g51570.1	0.55787019	2.194431831	-1.975846086	SPFH family proteins	SPFH	not assigned.no ontology	>AT5G51570.1 | Symbols: | SPFH/Band 7/PHB domain-containing membrane-associated protein family | chr5:20949511-20951234 FORWARD LENGTH=292	289.89	-0.24238	ASADDAFYELQNPK	4.42E-12	3.66E-08	3.91E-11	3.93E-13	2.45E-07	1.11E-13	7.31E-16	1.42E-13	3.07E-12	2.34E-08	16.56361863
smt1	at5g54800.1	0.187611756	0.412141226	-1.135388549	G6P/P translocator	G6p.P	transport.metabolite transporters at the envelope membrane	>AT5G54800.1 | Symbols: GPT1, ATGPT1 | glucose 6-phosphate/phosphate translocator 1 | chr5:22261408-22263562 FORWARD LENGTH=388	224.24	-0.17536	SGEPAFSVLVSR	0.000104293	7.62E-06	0.000157712	0.010078907	0.028544217	4.07E-07	3.85E-06	0.000118261	2.21E-07	3.41E-05	13.77167912
smt1	at5g55480.1	0.191656334	0.305562401	-0.672945351	glycerophos. diester phosphodiesterase-like protein	SVL	lipid metabolism.lipid degradation	>AT5G55480.1 | Symbols: SVL1 | SHV3-like 1 | chr5:22474277-22477819 FORWARD LENGTH=766	390.56	-0.012113	TVIIDYLSSPEVNFFR	0.013936012	0.002451281	0.000326069	2.24E-05	0.025073441	0.135776807	0.000119903	0.000105422	0.000290532	0.000328646	11.13318629
smt1	at5g55940.1	0.862921729	0.459323266	0.909719843	unknown	unknown	not assigned.unknown	>AT5G55940.1 | Symbols: emb2731 | Uncharacterised protein family (UPF0172) | chr5:22656256-22657894 REVERSE LENGTH=208	157.68	-0.053626	YFPQAPILLLNNK	0.497312071	0.031172676	0.00020181	0.004640793	0.039469586	0.002441092	0.054703739	0.026694937	0.019525051	0.215406645	9.553906478
smt1	at5g57110.1	0.678125657	1.572529087	-1.213462168	ATPase	ATPase	transport.calcium	>AT5G57110.1 | Symbols: ACA8, AT-ACA8 | autoinhibited Ca2+ -ATPase, isoform 8 | chr5:23109729-23116857 REVERSE LENGTH=1074;>AT5G57110.2 | Symbols: ACA8, AT-ACA8 | autoinhibited Ca2+ -ATPase, isoform 8 | chr5:23109729-23116857 REVERSE LENGTH=1074	283.1	0.49264	SYIDEDGNVAPMTDDK	6.45E-08	7.71E-06	1.77E-06	1.41E-08	2.33E-06	1.02E-05	5.72E-13	1.19E-10	7.00E-06	8.73E-07	14.03103407
smt1	at5g58090.1	1.800171926	5.083160296	-1.497591028	Glycosyl hydrolases	Glu.Hyd	misc.beta 1,3 glucan hydrolases	>AT5G58090.1 | Symbols: | O-Glycosyl hydrolases family 17 protein | chr5:23505556-23507193 REVERSE LENGTH=477	261.65	0.29322	LFDAEYDTLR	2.14E-12	1.06E-15	7.38E-10	5.74E-10	5.29E-10	1.22E-07	5.10E-08	1.28E-06	1.84E-08	3.12E-13	14.97488971
smt1	at5g58800.1	2.026400156	1.032979052	0.972108095	quinone reductase FP	quinone.Red	lipid metabolism.exotics (steroids, squalene etc)	>AT5G58800.1 | Symbols: | Quinone reductase family protein | chr5:23746032-23746895 REVERSE LENGTH=207;>AT5G58800.2 | Symbols: | Quinone reductase family protein | chr5:23746032-23746895 REVERSE LENGTH=207	168.3	0.06287	GVNSVPDVEATLWQVPETLPEK	0.00477279	0.126248926	0.004432391	0.140069259	2.86E-05	0.150350869	0.000131046	9.36E-05	0.031785606	5.43E-05	9.729052445
smt1	at5g62740.1	2.050370735	6.403620105	-1.64300293	SPFH FP	HIR	not assigned.no ontology	>AT5G62740.1 | Symbols: HIR1, ATHIR1 | SPFH/Band 7/PHB domain-containing membrane-associated protein family | chr5:25201320-25202535 FORWARD LENGTH=286	383.13	-0.15335	DVMDMVLVTQYFDTMK	8.57E-06	6.51E-05	0.005643989	0.00084644	0.011720318	0.000349499	2.40E-05	0.000333071	0.001411358	0.000949542	15.45793759
smt1	at5g62890.1	1.0721	4.154266213	-1.95415419	permease	permease	transport.misc	>AT5G62890.1 | Symbols: | Xanthine/uracil permease family protein | chr5:25243723-25247075 FORWARD LENGTH=532;>AT5G62890.2 | Symbols: | Xanthine/uracil permease family protein | chr5:25243723-25247075 FORWARD LENGTH=532;>AT5G62890.3 | Symbols: | Xanthin	256.47	0.34265	SEEFYSLPFNLNK	0.011560573	0.008481894	0.008302284	0.017108456	0.000523188	0.131973124	0.018293147	0.006955582	0.041838993	0.065843384	13.86246257
smt1	at5g63190.1	0.134131766	0.259848394	-0.954019191	unknown	unknown	DNA.unspecified	>AT5G63190.1 | Symbols: | MA3 domain-containing protein | chr5:25346145-25348563 FORWARD LENGTH=702;>AT5G63190.2 | Symbols: | MA3 domain-containing protein | chr5:25346145-25348563 FORWARD LENGTH=702	119.54	-0.10641	SLQDLGAPEYNPVFLK	0.005897219	0.000217317	0.000574864	0.004584973	0.01292121	0.015701665	0.000295114	0.076359236	0.004192707	0.003094353	12.02416929
smt1	at5g64290.1	0.095285342	0.433290815	-2.185009446	dicarboxylate transporter	DCT	transport.metabolite transporters at the mitochondrial membrane	>AT5G64290.1 | Symbols: DCT, DIT2.1 | dicarboxylate transport 2.1 | chr5:25714495-25716642 REVERSE LENGTH=563	132.9	-0.28038	AGGIFLPIIK	0.000323514	1.46E-06	0.01276657	0.000158165	1.14E-06	1.32E-05	6.57E-07	0.008456267	7.47E-06	0.000686084	17.25844427
smt1	at5g65270.1	0.479961369	0.360280201	0.413798921	GTP binding protein	GTP.b.Prot	signalling.G-proteins	>AT5G65270.1 | Symbols: AtRABA4a, RABA4a | RAB GTPase homolog A4A | chr5:26083437-26084550 FORWARD LENGTH=226	355.49	0.18623	SLAASEDQENGNPGSLAGK	0.004239207	0.041102085	0.000285619	0.013036454	0.512372	0.039194945	0.241441346	0.44267499	0.046684076	0.214067729	7.069654695
smt1	at5g65430.1	0.130759984	0.265652292	-1.022618059	14-3-3-like protein	1433	signalling.14-3-3 proteins	>AT5G65430.1 | Symbols: GRF8, 14-3-3KAPPA, GF14 KAPPA | general regulatory factor 8 | chr5:26148546-26150255 REVERSE LENGTH=248;>AT5G65430.3 | Symbols: GRF8 | general regulatory factor 8 | chr5:26148630-26150255 REVERSE LENGTH=260;>AT5G65430.2 | Symbols: G	213.99	0.22764	LLDSHLIPSATASESK	0.019757959	9.85E-06	0.043451962	0.017049915	3.68E-05	0.045892589	0.011700611	0.174660701	0.001009204	0.326384292	11.06785418
smt1	atmg00160.1	0.345548155	1.630037242	-2.237946245	cytochrom oxidase	CYT	mitochondrial electron transport / ATP synthesis.cytochrome c oxidase	>ATMG00160.1 | Symbols: COX2 | cytochrome oxidase 2 | chrM:40502-42628 REVERSE LENGTH=260	278.83	-0.10834	LNQISILVQR	8.25E-05	0.000191043	3.87E-07	0.000192722	8.21E-05	1.72E-06	0.000254902	9.48E-09	4.47E-05	1.78E-05	17.43429651
ugt80	at1g02530.1	5.094240311	1.652802777	1.623952435	p-glycoprotein	PGP	transport.ABC transporters and multidrug resistance systems	>AT1G02530.1 | Symbols: PGP12 | P-glycoprotein 12 | chr1:529836-534542 FORWARD LENGTH=1273	246.12	0.58446	FYDPDSGQITLDGVELK	0.001541254	0.030057979	1.46E-06	0.000382591	0.000259062	2.17E-05	2.12E-06	0.012377089	1.93E-06	8.20E-05	15.39465322
ugt80	at1g05150.1	3.112075106	1.282284786	1.279160169	Calcium-binding tetratricopeptide FP	unknown	signalling.calcium	>AT1G05150.1 | Symbols: | Calcium-binding tetratricopeptide family protein | chr1:1484280-1486706 REVERSE LENGTH=808;>AT2G32450.1 | Symbols: | Calcium-binding tetratricopeptide family protein | chr2:13778614-13781022 FORWARD LENGTH=802	203.39	-0.064231	LLGSALFGVGEYR	3.04E-05	0.051831756	0.003235114	0.005062986	0.029743009	0.001364524	0.000377942	0.044344612	0.002489022	0.046379915	13.0548418
ugt80	at1g06700.1	3.664226035	1.473808722	1.313959205	protein kinase	P.kin	protein.postranslational modification	>AT1G06700.1 | Symbols: | Protein kinase superfamily protein | chr1:2052750-2054552 REVERSE LENGTH=361;>AT1G06700.2 | Symbols: | Protein kinase superfamily protein | chr1:2052750-2054552 REVERSE LENGTH=361	271.43	-0.12955	IADFNLSNQAPDNAAR	0.00017548	0.150165446	0.000587632	0.00731895	0.000257455	1.33E-06	0.001380542	0.001594362	5.82E-07	8.71E-08	13.16515214
ugt80	at1g09430.1	0.447709972	0.920000538	-1.039070253	ATP citrate lyase	ATP.Citrate.ly	TCA / org. transformation	>AT1G09430.1 | Symbols: ACLA-3 | ATP-citrate lyase A-3 | chr1:3042135-3044978 FORWARD LENGTH=424	188.96	-0.083667	LDLAEVADFVK	0.021754015	0.001024339	0.009259891	0.040312861	0.001335498	0.003278886	0.056440859	0.009257001	0.056858084	0.019039096	11.11721076
ugt80	at1g11330.2	1.64354835	4.521400324	-1.459955761	protein kinase	P.kin	protein.postranslational modification	>AT1G11330.2 | Symbols: | S-locus lectin protein kinase family protein | chr1:3810372-3813416 FORWARD LENGTH=842;>AT1G11330.1 | Symbols: | S-locus lectin protein kinase family protein | chr1:3810372-3813416 FORWARD LENGTH=840	329.97	0.05991	SGQGLEELMNEVVVISK	3.93E-05	0.02930074	1.77E-05	0.24017614	0.00559092	0.003896308	0.002268168	0.001641015	0.127740338	0.036445224	12.37986728
ugt80	at1g11860.1	0.373247376	0.920790959	-1.302741548	Aminomethyltransferase	Amino.MT	amino acid metabolism.degradation|PS.photorespiration	>AT1G11860.1 | Symbols: | Glycine cleavage T-protein family | chr1:4001801-4003245 FORWARD LENGTH=408;>AT1G11860.2 | Symbols: | Glycine cleavage T-protein family | chr1:4001801-4003245 FORWARD LENGTH=408;>AT1G11860.3 | Symbols: | Glycine cleavage T-prot	229.23	0.1648	AEGGFLGADVILQQLK	2.31E-05	0.000162083	0.000205063	0.003664189	0.000272967	0.000328212	0.005384426	1.55E-05	0.000445087	3.86E-05	14.32761375
ugt80	at1g11890.1	0.371109448	0.880553138	-1.246565338	SNARE-like FP	SNARE	protein.targeting	>AT1G11890.1 | Symbols: SEC22, ATSEC22 | Synaptobrevin family protein | chr1:4011509-4012835 FORWARD LENGTH=218	260.6	0.40903	LDQVSEMSSR	0.000113533	0.170026527	4.06E-05	0.202330061	0.016476635	1.55E-06	0.029833767	0.000149794	0.006773272	0.003228519	11.73969601
ugt80	at1g14390.1	2.209576436	0.766041711	1.528274985	Leucine rich repeat kinase	LRR.kinase	signalling.receptor kinases	>AT1G14390.1 | Symbols: | Leucine-rich repeat protein kinase family protein | chr1:4924277-4926794 FORWARD LENGTH=747	218.68	-0.20312	NSTQNLAQQMEVLSK	0.016397373	0.623880341	0.067137033	0.037248646	0.773675101	0.049274384	0.03951666	0.028154195	0.075941954	0.004599522	9.950533528
ugt80	at1g14810.1	0.179892578	0.678200605	-1.914576409	semialdehyde dehydrogenase FP	SA.DH	amino acid metabolism.synthesis	>AT1G14810.1 | Symbols: | semialdehyde dehydrogenase family protein | chr1:5102684-5104633 REVERSE LENGTH=375	260.22	-0.16135	GTIVVDNSSAFR	0.000586182	0.014319009	0.168423366	0.000783634	0.083658796	0.000103476	0.010170673	0.038318205	0.016259835	0.010974539	13.74372923
ugt80	at1g15500.1	0.263466483	0.622896475	-1.241372965	ATP/ADP carrier	ATP.ADP	transport.metabolite transporters at the mitochondrial membrane	>AT1G15500.1 | Symbols: ATNTT2 | TLC ATP/ADP transporter | chr1:5326426-5328688 FORWARD LENGTH=618	288.78	0.065725	IPVVSQEDAPSGETTSQLSEK	3.78E-11	5.27E-07	8.65E-06	2.77E-06	7.14E-07	1.40E-10	1.24E-07	2.22E-10	3.86E-07	3.01E-05	14.12375173
ugt80	at1g15690.1	1.394953981	0.727471883	0.939254136	inorganic pyrophosphatase	PPase	transport.H+ transporting pyrophosphatase	>AT1G15690.1 | Symbols: AVP1, ATAVP3, AVP-3, AtVHP1;1 | Inorganic H pyrophosphatase family protein | chr1:5399115-5402185 FORWARD LENGTH=770;>AT1G15690.2 | Symbols: AVP1, ATAVP3, AVP-3, AtVHP1;1 | Inorganic H pyrophosphatase family protein | chr1:5399115-5	458.91	0.48815	TDALDAAGNTTAAIGK	0.005746134	0.000703234	0.007241527	0.000859404	5.96E-05	0.011375418	3.70E-05	0.008034209	0.00085593	0.000650065	13.1201347
ugt80	at1g19580.1	0.155492314	0.991594079	-2.672906383	Carbonic anhydrase	Carbonic.Anhydrase	mitochondrial electron transport / ATP synthesis.NADH-DH	>AT1G19580.1 | Symbols: GAMMA CA1 | gamma carbonic anhydrase 1 | chr1:6774937-6777092 FORWARD LENGTH=275	193.77	0.37411	HALKDEEYDSMLGIVR	0.014622852	0.115481815	0.270865329	0.002202961	0.001732898	0.001424572	0.547366618	0.002011201	0.005935953	0.007417842	14.50379689
ugt80	at1g19770.1	4.340819225	2.22595548	0.963542604	permease	permease	transport.nucleotides	>AT1G19770.1 | Symbols: ATPUP14, PUP14 | purine permease 14 | chr1:6832426-6833702 FORWARD LENGTH=393	158.76	0.60199	MNQTGNTIR	4.86E-06	1.34E-06	1.72E-05	0.003032196	0.082270191	0.062887111	0.002597218	3.05E-05	0.013427849	0.000458887	10.89062781
ugt80	at1g20760.1	2.615332984	0.779042979	1.747219815	Calcium-binding EF hand FP	CaB.EF.FP	signalling.calcium	>AT1G20760.1 | Symbols: | Calcium-binding EF hand family protein | chr1:7209515-7214773 FORWARD LENGTH=1019	195.46	0.32036	SQFAFDDSVPSTPLSR	0.004713467	0.219382802	0.000161466	8.09E-05	1.96E-05	0.037573514	0.023186087	0.011327677	0.10514271	0.063148284	11.90506615
ugt80	at1g21630.2	4.571150197	1.068893698	2.096438839	Calcium-binding EF hand FP	CaB.EF.FP	signalling.calcium	>AT1G21630.2 | Symbols: | Calcium-binding EF hand family protein | chr1:7581457-7587796 FORWARD LENGTH=1247;>AT1G21630.1 | Symbols: | Calcium-binding EF hand family protein | chr1:7581457-7587796 FORWARD LENGTH=1218	279.24	-0.013106	FDSFNSNNNDAFSLSR	0.064371274	0.076123228	0.000160707	0.006539368	0.001204837	0.001059296	0.006144758	0.09736618	0.002690003	0.000341856	12.88544789
ugt80	at1g29310.1	1.082413043	0.326960503	1.727062856	Sec-System protein	Sec	transport.misc	>AT1G29310.1 | Symbols: | SecY protein transport family protein | chr1:10252662-10254526 FORWARD LENGTH=475;>AT2G34250.1 | Symbols: | SecY protein transport family protein | chr2:14462635-14464572 FORWARD LENGTH=475;>AT2G34250.2 | Symbols: | SecY protei	279.77	0.26482	FSGNFFVNLLGQWK	0.036169657	2.83E-05	0.045947709	0.002867734	0.004170561	0.008547431	0.005770067	0.014434786	0.012941342	0.009411838	15.73717862
ugt80	at1g29980.1	0.789662291	1.080500042	-0.452391425	unknown	unknown	not assigned.unknown	>AT1G29980.1 | Symbols: | Protein of unknown function, DUF642 | chr1:10503411-10505994 REVERSE LENGTH=407;>AT1G29980.2 | Symbols: | Protein of unknown function, DUF642 | chr1:10503411-10504617 REVERSE LENGTH=371	313.04	-0.20898	DNAVINGDFEDGPWMFR	0.027963948	0.001007266	0.001548892	1.94E-08	0.172138525	0.003666013	0.014602492	0.000900597	0.498412288	0.039390755	9.357174275
ugt80	at1g30400.1	0.963955864	1.654012072	-0.778930767	ABC-transporter	ABC	transport.ABC transporters and multidrug resistance systems	>AT1G30400.1 | Symbols: ATMRP1, EST1, ABCC1, ATABCC1, MRP1 | multidrug resistance-associated protein 1 | chr1:10728139-10737697 FORWARD LENGTH=1622;>AT1G30400.2 | Symbols: ATMRP1, EST1, ABCC1 | multidrug resistance-associated protein 1 | chr1:10728139-1073	240.13	-1.0874	SPVYAQFGEALNGLSSIR	2.87E-05	2.39E-07	0.001291018	0.000153475	2.40E-09	5.79E-05	0.000404847	5.44E-06	0.000488903	1.85E-05	12.587552
ugt80	at1g34750.1	2.241687551	1.040465148	1.107356567	protein phosphatase	P.P.ase	protein.postranslational modification	>AT1G34750.1 | Symbols: | Protein phosphatase 2C family protein | chr1:12736386-12737727 REVERSE LENGTH=282	216.06	0.31416	VMANQEAIDIAR	0.019585718	0.003253134	0.168760024	6.71E-07	0.002715553	0.067652702	0.001268164	0.002318657	0.004395093	0.014357538	11.3220697
ugt80	at1g43910.1	1.169340162	2.453756454	-1.06929739	NTP hydrolase-like	NTP.Hyd	protein.degradation	>AT1G43910.1 | Symbols: | P-loop containing nucleoside triphosphate hydrolases superfamily protein | chr1:16656050-16657628 REVERSE LENGTH=475	164.65	0.51899	SSMVAAIANHMK	0.005171537	0.021885957	0.000398048	0.00813809	0.056431712	0.01252488	2.25E-05	0.028545518	0.483696967	0.000119101	11.20789217
ugt80	at1g49240.1	1.531864683	0.992031824	0.626830556	actin	actin	cell.organisation	>AT3G12110.1 | Symbols: ACT11 | actin-11 | chr3:3858116-3859609 FORWARD LENGTH=377;>AT1G49240.1 | Symbols: ACT8 | actin 8 | chr1:18216539-18217947 FORWARD LENGTH=377;>AT3G18780.2 | Symbols: ACT2, DER1, LSR2, ENL2 | actin 2 | chr3:6475535-6476832 FORWARD LE	133.55	0.061955	DLTDYLMK	0.015254174	0.005143002	0.002645327	0.019872982	0.004126778	0.065216183	0.013680152	0.031678528	0.291660297	0.000151142	9.880491668
ugt80	at1g53430.1	1.11984649	1.425229791	-0.347893566	Leucine rich repeat kinase	LRR.kinase	signalling.receptor kinases	>AT1G53430.1 | Symbols: | Leucine-rich repeat transmembrane protein kinase | chr1:19935298-19940959 FORWARD LENGTH=1030;>AT1G53430.2 | Symbols: | Leucine-rich repeat transmembrane protein kinase | chr1:19936073-19940959 FORWARD LENGTH=997	280.26	-0.25822	ALELLSQDSESQVSTYAR	0.703367217	0.013298605	0.007598789	0.025051054	8.92E-06	0.000114836	0.08405624	0.00428972	0.028979643	0.004136488	9.043680697
ugt80	at1g54320.1	2.562793451	8.412380732	-1.714796937	LEM3 FP	LEM3	not assigned.no ontology	>AT1G54320.1 | Symbols: | LEM3 (ligand-effect modulator 3) family protein / CDC50 family protein | chr1:20275732-20277793 REVERSE LENGTH=349	241.84	0.20587	LNNNYNTYSFNGK	3.51E-05	0.010084813	0.000148278	0.01913783	0.000297549	0.002649592	1.80E-05	0.000430822	0.000887838	0.000452642	15.69643212
ugt80	at1g56145.1	1.335354039	2.951680911	-1.144314478	Leucine rich repeat kinase	LRR.kinase	signalling.receptor kinases	>AT1G56145.1 | Symbols: | Leucine-rich repeat transmembrane protein kinase | chr1:21008225-21013934 REVERSE LENGTH=1012	215.5	n. def.	SLDQALFEEK	0.544628073	0.012029364	0.067258761	0.044872872	0.235638218	0.027125594	0.018548712	0.01239083	0.023654841	0.000235658	10.21249688
ugt80	at1g59710.1	0.073141032	0.181855444	-1.314039234	unknown	unknown	not assigned.unknown	>AT1G59710.1 | Symbols: | Protein of unknown function (DUF569) | chr1:21938623-21939673 FORWARD LENGTH=300	463.77	0.29707	YLVADEDEESVTQER	0.004929221	0.015450655	0.097831796	0.375977664	0.19965253	0.003771189	0.002703713	0.000333705	0.185054119	0.015868615	9.396742143
ugt80	at1g59870.1	0.780339398	0.990097261	-0.343468512	ABC-transporter	ABC	transport.ABC transporters and multidrug resistance systems	>AT1G59870.1 | Symbols: PEN3, PDR8, ATPDR8, ABCG36, ATABCG36 | ABC-2 and Plant PDR ABC-type transporter family protein | chr1:22034661-22039844 FORWARD LENGTH=1469;>AT1G15210.1 | Symbols: PDR7, ATPDR7 | pleiotropic drug resistance 7 | chr1:5231552-5236573	370.38	0.36316	YNPATWMLEASSLAAELK	1.12E-08	5.96E-09	6.09E-05	2.90E-09	3.68E-06	0.000217271	2.15E-08	0.000438283	5.35E-06	5.60E-06	11.1409777
ugt80	at1g63440.1	0.371044715	1.765554027	-2.250456007	ATPase	ATPase	transport.metal	>AT1G63440.1 | Symbols: HMA5 | heavy metal atpase 5 | chr1:23527655-23531109 FORWARD LENGTH=995	141.2	-0.18286	LVESAQLAK	0.475629264	0.018208952	0.031762244	0.092764422	0.214766334	0.020508096	0.009037339	0.00065009	0.114067715	0.030652952	11.81734439
ugt80	at1g65820.3	2.336505561	1.044429258	1.161637693	glutathione s-transferase	Glutathione.s.T	misc.glutathione S transferases	>AT1G65820.3 | Symbols: | microsomal glutathione s-transferase, putative | chr1:24485213-24486682 FORWARD LENGTH=194;>AT1G65820.2 | Symbols: | microsomal glutathione s-transferase, putative | chr1:24485213-24486682 FORWARD LENGTH=162;>AT1G65820.1 | Symbo	236.43	-0.088108	YNVPYPTLYAIESENK	1.39E-06	0.000221904	0.000138521	2.30E-06	2.47E-07	0.013670944	0.000462654	3.81E-06	8.72E-08	1.16E-05	13.85887689
ugt80	at1g72750.1	0.257265879	0.830897805	-1.691410917	translocase TIM	TIM	protein.targeting	>AT1G72750.1 | Symbols: ATTIM23-2, TIM23-2 | translocase inner membrane subunit 23-2 | chr1:27383577-27384143 FORWARD LENGTH=188	292.57	0.2086	LYNPYQNYEVPINK	0.004517952	0.324450921	0.074582928	0.506814396	0.001184867	0.002126105	0.141211448	2.29E-05	0.02483333	0.001031495	10.37223379
ugt80	at1g75330.1	2.130419438	0.592773305	1.845585113	Ornithine carbamoyltransferase	Ornithine.carb	amino acid metabolism.synthesis	>AT1G75330.1 | Symbols: OTC | ornithine carbamoyltransferase | chr1:28266457-28268383 REVERSE LENGTH=375	273.51	-0.28016	GVEVTNGVVEAPYSIVFPQAENR	0.00419863	0.022910599	0.062616262	0.036834	0.012440094	0.034406703	0.042792967	0.242158859	0.020242392	0.088873954	12.18121245
ugt80	at1g76160.1	1.029030006	0.420182007	1.292198761	Cupredoxin family protein	SKU	not assigned.no ontology	>AT1G76160.1 | Symbols: sks5 | SKU5 similar 5 | chr1:28578211-28581020 REVERSE LENGTH=541	249.33	-1.3784	FTSNVLTTTGIFR	0.02264008	0.016882959	0.000363551	0.002134227	0.01165922	0.058319408	0.00389322	0.037319698	0.07202994	1.42E-05	11.87659628
ugt80	at1g76180.1	0.373123692	29.75958587	-6.31755667	Dehydrin	ERD	stress.abiotic	>AT1G76180.1 | Symbols: ERD14 | Dehydrin family protein | chr1:28587013-28587657 REVERSE LENGTH=185;>AT1G76180.2 | Symbols: ERD14 | Dehydrin family protein | chr1:28587013-28587657 REVERSE LENGTH=185	252.82	0.437	VHISEPEPEVKHESLLEK	0.020157743	0.237406239	0.002942936	0.000127009	0.24897548	0.116980933	0.013807247	0.819536878	0.114033162	0.802249686	16.63511334
ugt80	at1g77670.1	0.052789163	0.561122833	-3.410002935	PLP-dependent transferase FP	PLP.T	secondary metabolism.phenylpropanoids	>AT1G77670.1 | Symbols: | Pyridoxal phosphate (PLP)-dependent transferases superfamily protein | chr1:29189043-29190901 REVERSE LENGTH=440	237.87	0.12044	AILMNTPHNPTGK	0.005090676	0.00303452	0.00146112	5.32E-05	0.000289062	8.52E-06	1.06E-06	3.32E-07	0.007284874	5.71E-05	21.32778455
ugt80	at1g78900.1	1.772323224	1.321466037	0.42350239	ATPase	ATPase	transport.p- and v-ATPases	>AT1G78900.1 | Symbols: VHA-A | vacuolar ATP synthase subunit A | chr1:29660463-29664575 FORWARD LENGTH=623;>AT1G78900.2 | Symbols: VHA-A | vacuolar ATP synthase subunit A | chr1:29660463-29664575 FORWARD LENGTH=623	412.21	-0.060931	EVLQREDDLNEIVQLVGK	8.97E-09	1.84E-05	2.56E-08	8.30E-06	9.38E-09	1.15E-06	6.43E-09	5.90E-08	9.03E-06	6.24E-06	11.40684449
ugt80	at2g01820.1	1.300083035	2.620551688	-1.011266795	Leucine rich repeat kinase	LRR.kinase	signalling.receptor kinases	>AT2G01820.1 | Symbols: | Leucine-rich repeat protein kinase family protein | chr2:357664-360681 REVERSE LENGTH=943	220.97	0.34239	NVTNNFSEENILGR	0.018593418	0.019683794	0.007413582	0.00021028	0.00997934	3.28E-05	0.038504555	6.29E-05	7.08E-06	0.345290448	12.2056399
ugt80	at2g02510.1	1.62859044	0.547905282	1.571625423	NADH DH	NADH.DH	not assigned.unknown	>AT2G02510.1 | Symbols: | NADH dehydrogenase (ubiquinone)s | chr2:673338-673556 FORWARD LENGTH=72	185.25	-0.12858	LMAPSSQSSHQK	0.000153978	0.007025646	0.012195494	3.61E-05	0.037556856	0.012991952	0.000379979	0.078517806	0.002409406	0.138788368	12.71487627
ugt80	at2g14720.1	0.731578094	0.242821914	1.591113251	Vacuolar-sorting receptor	V.sort.Rec	protein.targeting	>AT2G14720.1 | Symbols: VSR4, VSR2;1, BP80-2;1, MTV4 | vacuolar sorting receptor 4 | chr2:6300878-6304156 REVERSE LENGTH=628;>AT2G14720.2 | Symbols: VSR4, VSR2;1, BP80-2;1, MTV4 | vacuolar sorting receptor 4 | chr2:6300878-6304156 REVERSE LENGTH=628;>AT2G1	231.07	0.12064	AGASAVLVADNVDEPLITMDTPEEDVSSAK	0.040354626	0.000362243	0.000349374	0.874393976	0.001498093	0.001687119	0.445561686	0.000165696	0.004964025	0.001018748	12.77333975
ugt80	at2g15620.1	0.878180322	0.222540488	1.980449373	Nitrite reductase	Nitrit.Red	N-metabolism.nitrate metabolism	>AT2G15620.1 | Symbols: NIR1, NIR, ATHNIR | nitrite reductase 1 | chr2:6810552-6812666 FORWARD LENGTH=586	237.01	0.29193	GLASVGLTSLQSGMDNVR	1.89E-05	0.004898176	0.008312434	0.001603336	0.001519675	0.178985869	0.039150734	0.029773546	0.065998552	4.67E-05	13.94134812
ugt80	at2g18040.1	0.884436745	0.220461728	2.00423074	PIN1	PIN1	cell.cycle	>AT2G18040.1 | Symbols: PIN1AT | peptidylprolyl cis/trans isomerase, NIMA-interacting 1 | chr2:7842346-7843537 FORWARD LENGTH=119	277.94	-0.13938	VGDISDIVDTDSGVHIIK	0.005480547	0.001770531	0.002759656	0.006717395	0.000654407	0.00029033	7.33E-06	0.047378063	0.036872764	0.004862858	16.6579104
ugt80	at2g19080.1	2.648252689	0.763447891	1.794439191	unknown	unknown	development.unspecified|protein.targeting	>AT2G19080.1 | Symbols: | metaxin-related | chr2:8262818-8264746 FORWARD LENGTH=315	271.92	0.46078	DGIVNLDSQLQSLSDYLSLK	0.001039667	0.370909536	0.016097135	0.089399029	0.119400751	0.002175682	0.007573577	0.022274092	0.010829629	0.726357527	10.63855802
ugt80	at2g19590.1	4.801992181	0.421623094	3.509607259	ACC oxidase	ACC.ox	hormone metabolism.ethylene	>AT2G19590.1 | Symbols: ACO1, ATACO1 | ACC oxidase 1 | chr2:8476239-8477354 REVERSE LENGTH=310	267.36	0.25878	LSIATFYNPAGDAIISPAPK	0.012018883	0.005314546	0.114709673	0.0096732	0.003746281	0.280353407	0.333386526	0.065217091	0.009915852	0.03401755	15.07220316
ugt80	at2g20760.1	2.89225164	2.038408274	0.504750041	clathrin	Clathrin	not assigned.unknown	>AT2G20760.1 | Symbols: | Clathrin light chain protein | chr2:8943279-8945108 REVERSE LENGTH=338	247.29	-0.11947	NQIITEAEDFKK	3.88E-06	0.008106636	0.002925457	0.006678775	0.47869397	0.045604607	0.008752501	0.00183545	0.006063411	0.000281165	10.60001977
ugt80	at2g21160.1	1.012782988	0.430746218	1.233415042	Translocon associated protein	Translocon.asso	not assigned.no ontology	>AT2G21160.1 | Symbols: | Translocon-associated protein (TRAP), alpha subunit | chr2:9068428-9070207 FORWARD LENGTH=258	237.59	0.095326	STEASLDEWLEGTTLAK	0.001598803	0.001085179	0.064648369	2.53E-07	2.33E-05	0.000931115	0.009530666	0.017130893	0.004973072	0.006661372	12.90983318
ugt80	at2g24765.1	0.381510879	1.715763843	-2.169054892	ADP-ribosylation factor-like	ADP-rib	protein.postranslational modification	>AT2G24765.1 | Symbols: ARF3, ARL1, ATARL1 | ADP-ribosylation factor 3 | chr2:10562822-10564961 FORWARD LENGTH=182	233.4	0.10898	GEGLFEGLDWLSNTLK	0.001147519	2.56E-06	0.005261512	0.024866129	0.001848348	0.002438158	0.000381463	0.001490755	0.002178884	0.008944764	17.20544439
ugt80	at2g28720.1	2.352241611	0.831251321	1.500679622	Histone	Histone	DNA.synthesis/chromatin structure	>AT2G28720.1 | Symbols: | Histone superfamily protein | chr2:12327043-12327498 FORWARD LENGTH=151;>AT3G45980.1 | Symbols: H2B, HTB9 | Histone superfamily protein | chr3:16897492-16897944 REVERSE LENGTH=150;>AT5G59910.1 | Symbols: HTB4 | Histone superfamil	308.84	-0.20774	AMGIMNSFINDIFEK	0.311442961	0.011812613	0.000980862	0.066890761	0.027347694	0.043042488	0.009565001	0.071827561	0.000287857	0.024687135	11.21294032
ugt80	at2g29990.1	0.580103223	1.279713223	-1.141439004	NADH DH	NADH.DH	mitochondrial electron transport / ATP synthesis.NADH-DH	>AT2G29990.1 | Symbols: NDA2 | alternative NAD(P)H dehydrogenase 2 | chr2:12793562-12795913 REVERSE LENGTH=508	207.83	0.063158	YLANLLNAIGK	0.000303254	0.001736035	0.015583014	0.024020499	0.050830965	0.009464348	0.00032076	0.030827576	0.001473623	0.004685548	12.61827604
ugt80	at2g30740.1	3.219827058	2.050842283	0.650766653	protein kinase	P.kin	protein.postranslational modification	>AT3G62220.1 | Symbols: | Protein kinase superfamily protein | chr3:23029276-23030864 REVERSE LENGTH=361;>AT3G17410.1 | Symbols: | Protein kinase superfamily protein | chr3:5956601-5958882 FORWARD LENGTH=364;>AT1G48210.1 | Symbols: | Protein kinase supe	347.54	0.2871	SDVYSFGVVLLELLTGR	1.48E-06	0.0001898	6.79E-07	1.01E-06	5.09E-07	5.09E-05	4.04E-05	4.00E-07	5.89E-05	5.71E-07	12.16180003
ugt80	at2g36070.1	2.016011159	0.848266612	1.24891394	translocase TIM	TIM	protein.targeting	>AT2G36070.1 | Symbols: ATTIM44-2, TIM44-2 | translocase inner membrane subunit 44-2 | chr2:15145119-15147895 REVERSE LENGTH=469	189.57	-0.56551	ERAEELQGVK	0.000375643	0.002975091	0.025972238	0.009776011	0.00456918	0.003590981	0.006999612	0.006975178	0.000685078	0.006586772	14.14880231
ugt80	at2g41600.5	2.554883388	0.821382402	1.6371315	glycoprotein	GP	not assigned.unknown	>AT2G41600.5 | Symbols: | Mitochondrial glycoprotein family protein | chr2:17344747-17346701 REVERSE LENGTH=220;>AT2G41600.3 | Symbols: | Mitochondrial glycoprotein family protein | chr2:17345597-17346701 REVERSE LENGTH=207;>AT2G41600.2 | Symbols: | Mit	223.39	-2.5305	LDWDSPESQDIVLK	0.001337644	7.92E-05	0.000257709	9.22E-05	0.005853192	0.001196925	0.004456925	0.11456175	0.001753787	0.003073633	14.18958407
ugt80	at2g47380.1	3.537546783	0.340085391	3.378780291	cytochrom oxidase	CYT	mitochondrial electron transport / ATP synthesis.cytochrome c oxidase	>AT2G47380.1 | Symbols: | Cytochrome c oxidase subunit Vc family protein | chr2:19441694-19441888 FORWARD LENGTH=64	239.82	0.085344	TFYDLLER	0.005791235	0.000230876	0.074279701	0.182981991	0.88705977	0.011246755	0.020015628	0.003816382	0.003877941	0.022186114	16.48543548
ugt80	at2g47710.1	1.074826224	0.223966953	2.262745648	Adenine nucleotide alpha hydrolases-like	A.nuc.H	stress.abiotic	>AT2G47710.1 | Symbols: | Adenine nucleotide alpha hydrolases-like superfamily protein | chr2:19555045-19555956 REVERSE LENGTH=162	210.27	-0.22286	FFAPYAPNYPFK	0.000433669	0.153746245	0.000202381	0.039048445	2.51E-07	0.001001939	0.013031029	0.000498729	1.86E-05	0.00627668	16.172734
ugt80	at2g47800.1	1.910293615	0.735324177	1.377342075	ABC-transporter	ABC	transport.ABC transporters and multidrug resistance systems	>AT2G47800.1 | Symbols: ATMRP4, EST3, MRP4, ABCC4 | multidrug resistance-associated protein 4 | chr2:19574944-19580383 FORWARD LENGTH=1516	314.34	0.74998	SNIDPTEQYSDEEIWK	0.003751736	2.30E-06	6.62E-05	0.119182432	0.005273134	0.002740526	2.42E-06	0.005929149	0.001458311	0.010893204	13.36607108
ugt80	at3g01290.1	7.236795415	12.80178709	-0.822922328	SPFH family proteins	SPFH	not assigned.no ontology	>AT3G01290.1 | Symbols: | SPFH/Band 7/PHB domain-containing membrane-associated protein family | chr3:88252-89356 REVERSE LENGTH=285	332.29	0.11543	DSVLGFAGNVPGTSAK	1.32E-06	9.71E-11	2.11E-06	0.003717575	2.65E-05	0.000542322	2.50E-05	0.061532523	0.000774841	0.000214726	11.60860206
ugt80	at3g02740.1	1.19809828	2.449774113	-1.031902472	Aspartyl protease	Asp.Pro	protein.degradation	>AT3G02740.1 | Symbols: | Eukaryotic aspartyl protease family protein | chr3:590561-593089 FORWARD LENGTH=488	263.55	0.22706	KSDLVELTPYDVDASSTAK	3.58E-05	0.154522845	0.001807558	0.000441109	0.031833471	0.001540871	0.249955509	0.005346421	0.00285139	1.06E-05	11.09570742
ugt80	at3g02880.1	1.475688133	2.031105756	-0.460877501	Leucine rich repeat kinase	LRR.kinase	signalling.receptor kinases	>AT3G02880.1 | Symbols: | Leucine-rich repeat protein kinase family protein | chr3:634819-636982 FORWARD LENGTH=627	360.63	-0.11294	NVEAPVAAATSSAAIPK	0.001320851	7.28E-05	0.012985731	2.79E-05	0.000824611	3.46E-05	2.71E-05	0.003194704	0.02828272	0.002206773	11.53100192
ugt80	at3g03270.2	0.68468306	0.398377641	0.78129964	Adenine nucleotide alpha hydrolases-like	A.nuc.H	development.unspecified	>AT3G03270.2 | Symbols: | Adenine nucleotide alpha hydrolases-like superfamily protein | chr3:762136-763075 REVERSE LENGTH=159;>AT3G03270.1 | Symbols: | Adenine nucleotide alpha hydrolases-like superfamily protein | chr3:761383-763075 REVERSE LENGTH=201	416.81	0.22144	QYGLAYDPEVLDVLDTLSR	0.004296831	0.000130143	1.34E-05	0.140197457	0.047376449	0.238316094	0.001616382	0.002465094	0.097145059	0.000385289	9.193385389
ugt80	at3g04010.1	0.520347834	1.119638389	-1.105484618	Glycosyl hydrolases	Glu.Hyd	misc.beta 1,3 glucan hydrolases	>AT3G04010.1 | Symbols: | O-Glycosyl hydrolases family 17 protein | chr3:1036879-1039263 REVERSE LENGTH=491	280.5	-0.0052603	SDIIQEMTQIVNFLAQNK	0.002060732	0.003699471	0.000121391	0.056699119	0.00018964	2.55E-05	0.035992337	0.030526557	8.43E-05	6.62E-05	12.50430333
ugt80	at3g05280.1	0.486780439	0.255308432	0.931030009	Integral membrane Yip1 FP	integral.M	not assigned.no ontology	>AT3G05280.1 | Symbols: | Integral membrane Yip1 family protein | chr3:1503992-1505554 REVERSE LENGTH=281	192.24	-0.1149	FTVGAYKPFFDVDTSDVVER	0.004259501	1.21E-05	0.001148794	0.004058841	0.007483133	0.007949541	0.00728202	0.00258282	0.030150898	0.063189884	11.9512953
ugt80	at3g05530.1	1.162814442	0.655410012	0.827151278	ATPase RP	ATPase.RP	protein.degradation	>AT3G05530.1 | Symbols: RPT5A, ATS6A.2 | regulatory particle triple-A ATPase 5A | chr3:1603540-1605993 FORWARD LENGTH=424	386.69	-0.22117	TMLELLNQLDGFSSDER	0.011965195	0.000947864	0.015280325	0.000133853	0.068135263	0.000684151	0.000229249	0.212930881	0.001047833	6.80E-05	10.48145383
ugt80	at3g05970.1	0.293528237	0.602350928	-1.037104946	long chain acyl-CoA synthetase	acyl-CoA.synthetase	lipid metabolism.FA synthesis and FA elongation	>AT3G05970.1 | Symbols: LACS6, ATLACS6 | long-chain acyl-CoA synthetase 6 | chr3:1786510-1791746 REVERSE LENGTH=701	300.71	0.094634	EYFAEAITNMYK	1.32E-07	1.90E-05	1.86E-06	6.28E-06	0.003886646	9.23E-07	0.000824087	1.11E-05	2.38E-06	1.07E-05	13.44518806
ugt80	at3g06810.1	2.367687729	1.012200308	1.225984	Acyl-CoA DH	Acyl.Coa.DH	lipid metabolism.lipid degradation	>AT3G06810.1 | Symbols: IBR3 | acyl-CoA dehydrogenase-related | chr3:2146534-2150654 FORWARD LENGTH=824	214.28	-0.15889	FAADNVSGFPTNPSQFK	0.008345089	0.007966551	0.00950695	0.000427381	0.043977232	5.25E-05	0.003179786	0.004393287	0.072614153	0.000894061	12.88627733
ugt80	at3g06860.1	1.515720315	2.484427863	-0.712910085	fatty acid beta-oxidation	FA.beta.ox	lipid metabolism.lipid degradation	>AT3G06860.1 | Symbols: MFP2, ATMFP2 | multifunctional protein 2 | chr3:2161926-2166009 FORWARD LENGTH=725	240.2	-0.1742	ISAPAAQLGLPELQLGVIPGFGGTQR	0.001440861	0.00042724	0.000272212	1.48E-05	0.000859193	3.37E-06	0.001650271	3.75E-05	0.010221174	1.11E-06	12.36823604
ugt80	at3g07020.1	1.688200486	3.201586289	-0.923300649	UDP-glycosyltransferase	UDP-Glu.T	lipid metabolism.exotics (steroids, squalene etc)	>AT3G07020.1 | Symbols: | UDP-Glycosyltransferase superfamily protein | chr3:2217841-2221590 REVERSE LENGTH=637;>AT3G07020.2 | Symbols: | UDP-Glycosyltransferase superfamily protein | chr3:2218120-2221590 REVERSE LENGTH=637	174.87	0.50563	DFVYLLDNVPHDWLFPR	0.000333672	0.006562418	0.134378068	0.158757545	0.006701714	0.023816309	8.71E-05	0.010008095	0.007506996	0.045502248	10.76990195
ugt80	at3g08510.1	1.316894172	0.787873013	0.741104389	phospholipase	P.lipase	signalling.phosphinositides	>AT3G08510.1 | Symbols: ATPLC2, PLC2 | phospholipase C 2 | chr3:2582626-2585556 REVERSE LENGTH=581;>AT3G08510.2 | Symbols: ATPLC2, PLC2 | phospholipase C 2 | chr3:2582626-2585556 REVERSE LENGTH=581	258.41	-0.3409	HTHFDQYSPPDFYTR	1.87E-09	9.27E-08	6.99E-10	2.48E-09	1.89E-08	7.33E-11	1.07E-07	0.00012842	1.83E-08	4.65E-08	12.46189549
ugt80	at3g08950.1	0.250091795	1.084492382	-2.116490289	unknown	unknown	mitochondrial electron transport / ATP synthesis.cytochrome c oxidase	>AT3G08950.1 | Symbols: HCC1 | electron transport SCO1/SenC family protein | chr3:2727285-2729289 FORWARD LENGTH=334	199.13	0.062521	NHDVDSLTDGVVK	0.000117699	0.00093867	0.009482076	2.84E-06	2.65E-05	0.000758815	0.000550586	0.016688987	0.000289789	0.000583914	17.03082855
ugt80	at3g11730.1	0.892182847	1.670972351	-0.905276545	GTP binding protein	GTP.b.Prot	signalling.G-proteins	>AT3G11730.1 | Symbols: ATFP8, ATRABD1, RABD1 | Ras-related small GTP-binding family protein | chr3:3709490-3711397 REVERSE LENGTH=205	197.14	-0.022496	ALADELGIPFLETSAK	0.000160769	0.000300473	0.000135551	0.004013293	0.01651739	0.000313871	0.089098259	0.012493257	0.000135361	0.001425429	11.86965875
ugt80	at3g13650.1	4.443988209	0.573279491	2.954544416	disease resistance-responsive	DRR	stress.biotic	>AT3G13650.1 | Symbols: | Disease resistance-responsive (dirigent-like protein) family protein | chr3:4463056-4463616 FORWARD LENGTH=186;>AT1G58170.1 | Symbols: | Disease resistance-responsive (dirigent-like protein) family protein | chr1:21536188-215367	127.87	-0.38052	EMPVIGGSGLFR	0.155291945	0.008839843	0.030715132	0.002443359	0.005333257	0.615673316	0.001952211	0.000924513	0.006508583	0.096154981	15.29445481
ugt80	at3g14610.1	0.794474739	3.280895033	-2.046016184	cytochrom oxidase	CYT	misc.cytochrome P450	>AT3G14610.1 | Symbols: CYP72A7 | cytochrome P450, family 72, subfamily A, polypeptide 7 | chr3:4912565-4914503 FORWARD LENGTH=512	205.24	-0.028446	LGELTLPAGIQIYLPTILVQR	0.051169691	0.012973947	0.0070052	0.0211378	0.572057288	0.001053133	0.000793041	0.003054511	7.30E-06	0.069964443	12.74389361
ugt80	at3g14840.2	1.883202815	2.505123009	-0.411693064	Leucine rich repeat kinase	LRR.kinase	signalling.receptor kinases	>AT3G14840.2 | Symbols: | Leucine-rich repeat transmembrane protein kinase | chr3:4988271-4993891 FORWARD LENGTH=1020	302.62	0.62389	EFLNEIAMISALQHPHLVK	4.72E-05	0.068732309	8.03E-06	0.023433564	5.82E-07	0.000880773	3.35E-06	0.002034808	0.031276347	0.001059127	10.30503614
ugt80	at3g16910.1	0.198896695	0.451623387	-1.183100891	acyl activating enzyme	acyl.activating	gluconeogenese/ glyoxylate cycle.	>AT3G16910.1 | Symbols: AAE7, ACN1 | acyl-activating enzyme 7 | chr3:5773231-5775411 REVERSE LENGTH=569	167.69	0.68418	IPANYTALTPLWFLDR	0.018311412	0.002540546	0.002160677	0.007795963	2.38E-05	0.131762518	0.001636007	0.00021697	0.473582776	0.021748321	11.54930267
ugt80	at3g18860.1	0.086116331	0.579171051	-2.749630736	transducin	transducin	lipid metabolism.lipid degradation	>AT3G18860.1 | Symbols: | transducin family protein / WD-40 repeat family protein | chr3:6501774-6508352 FORWARD LENGTH=760;>AT3G18860.2 | Symbols: | transducin family protein / WD-40 repeat family protein | chr3:6501774-6508352 FORWARD LENGTH=760	170.11	0.037233	DPFTGANAYVPGQASR	2.44E-06	4.24E-05	7.03E-05	3.50E-05	0.012424117	1.15E-05	0.000145101	6.57E-06	0.000618415	0.000509748	19.13407559
ugt80	at3g19820.1	1.491028122	0.756613126	0.978679758	cell ellongation protein	CEP	hormone metabolism.brassinosteroid	>AT3G19820.1 | Symbols: DWF1, DIM, EVE1, DIM1, CBB1 | cell elongation protein / DWARF1 / DIMINUTO (DIM) | chr3:6879835-6881616 REVERSE LENGTH=561;>AT3G19820.2 | Symbols: DWF1, DIM, EVE1, DIM1, CBB1 | cell elongation protein / DWARF1 / DIMINUTO (DIM) | chr3	276.67	0.28698	GDLQALAQGYIDSFAPK	1.73E-11	6.79E-08	3.41E-07	3.30E-06	3.58E-07	3.27E-08	5.66E-05	0.00586007	8.65E-05	1.61E-05	13.25110378
ugt80	at3g21180.1	2.343347973	5.733491944	-1.290842869	ATPase	ATPase	signalling.calcium	>AT3G21180.1 | Symbols: ACA9, ATACA9 | autoinhibited Ca(2+)-ATPase 9 | chr3:7425770-7431941 FORWARD LENGTH=1086	260.6	-0.20909	MVTGDNLQTAK	0.000952508	0.002951133	2.73E-06	0.004156931	0.005815943	0.064504036	0.002792293	0.009644309	0.002333986	0.004417549	13.09187508
ugt80	at3g23300.1	1.37969669	0.309949433	2.154246374	methyltransferase	MT	stress.abiotic	>AT1G04430.1 | Symbols: | S-adenosyl-L-methionine-dependent methyltransferases superfamily protein | chr1:1198860-1201301 FORWARD LENGTH=623;>AT1G04430.2 | Symbols: | S-adenosyl-L-methionine-dependent methyltransferases superfamily protein | chr1:1198860	161.79	0.023167	LWLTSESLR	0.091726843	0.002473025	0.17792782	0.037133128	0.05428913	0.036803211	0.229426055	0.000564822	0.022700061	0.035326595	11.56864609
ugt80	at3g24550.1	3.362817239	1.46402418	1.199730992	receptor-like kinase	RLK	signalling.receptor kinases	>AT3G24550.1 | Symbols: ATPERK1, PERK1 | proline extensin-like receptor kinase 1 | chr3:8960411-8963303 FORWARD LENGTH=652;>AT1G26150.1 | Symbols: ATPERK10, PERK10 | proline-rich extensin-like receptor kinase 10 | chr1:9039790-9042873 REVERSE LENGTH=762;>A	268.56	0.2701	SDVFSFGVVLLELITGR	1.48E-07	0.001510522	4.11E-05	0.002713923	0.000109579	0.019247572	0.00020132	3.53E-05	0.003117738	5.45E-06	13.98542009
ugt80	at3g25780.1	0.267101573	0.651598774	-1.28659542	Allene oxide cyclase	Allene.Ox.Cyc	hormone metabolism.jasmonate	>AT3G25780.1 | Symbols: AOC3 | allene oxide cyclase 3 | chr3:9409362-9410409 FORWARD LENGTH=258	336.29	-0.41089	GLANDLPLELTGTAVTPSK	0.00033744	0.004795071	0.094154446	0.010695173	0.004306709	0.005977511	1.29E-06	0.000117236	0.000381754	0.010594293	13.07841099
ugt80	at3g26080.1	0.398703296	1.651059623	-2.050004782	glycoprotein	GP	cell.organisation	>AT3G26080.1 | Symbols: | plastid-lipid associated protein PAP / fibrillin family protein | chr3:9528998-9530404 FORWARD LENGTH=234	270.51	0.11974	GATASPDDQLLIDQLAR	0.379785455	0.563750657	0.264668569	0.002505716	0.006383923	0.070363408	0.004208941	0.002676666	0.711126329	0.000363626	9.759963699
ugt80	at3g27220.1	0.765285047	1.879612299	-1.296365997	Galactose oxidase	Galactose.ox	RNA.regulation of transcription	>AT3G27220.1 | Symbols: | Galactose oxidase/kelch repeat superfamily protein | chr3:10051742-10053594 REVERSE LENGTH=426	209.39	0.53906	FLSAIFADIPAPELK	0.016991806	0.001860541	0.004586044	0.000894206	0.005458314	0.000166665	0.000786097	0.010283879	0.135851778	0.002873619	13.10938299
ugt80	at3g28480.1	1.997002661	0.787216393	1.343004086	Prolyl 4-hydroxylase	Prolyl.hyd	misc.oxidases - copper, flavone etc	>AT3G28480.1 | Symbols: | Oxoglutarate/iron-dependent oxygenase | chr3:10676266-10678262 REVERSE LENGTH=316	328.8	-0.59493	SMVADNDSGESVESEVR	0.001128373	0.004126367	0.007112562	0.004843062	0.005829787	4.12E-06	0.149135512	0.002425748	0.094239923	0.207956766	10.77028913
ugt80	at3g46290.1	1.150953287	1.655908737	-0.524793883	receptor-like kinase	RLK	signalling.receptor kinases	>AT3G46290.1 | Symbols: HERK1 | hercules receptor kinase 1 | chr3:17013009-17015501 FORWARD LENGTH=830	237.67	-0.077235	LYFNPFDYQNFK	0.001304858	0.0014327	0.042280155	0.00345626	3.65E-05	0.001961638	0.000880841	0.00952466	0.000154882	0.112135353	10.66355725
ugt80	at3g47200.1	0.803668545	2.781127254	-1.790997236	unknown	unknown	not assigned.unknown	>AT3G47200.1 | Symbols: | Plant protein of unknown function (DUF247) | chr3:17377658-17379088 REVERSE LENGTH=476;>AT3G47200.2 | Symbols: | Plant protein of unknown function (DUF247) | chr3:17377658-17379088 REVERSE LENGTH=476	281.93	-0.11282	DVVFEVDTSYLNNVFK	8.17E-06	9.94E-09	3.18E-05	0.000122605	6.62E-06	8.72E-05	2.07E-07	0.000112406	3.90E-07	3.35E-06	15.94956404
ugt80	at3g47950.1	3.813749758	6.618240792	-0.795237599	ATPase	ATPase	transport.p- and v-ATPases	>AT5G62670.1 | Symbols: AHA11, HA11 | H(+)-ATPase 11 | chr5:25159495-25164957 FORWARD LENGTH=956;>AT3G47950.1 | Symbols: AHA4, HA4 | H(+)-ATPase 4 | chr3:17693015-17697801 FORWARD LENGTH=960	311.87	-0.20579	LENQDAIDAAIVGMLADPK	0.003420682	1.99E-06	0.014024773	0.11131928	0.214328474	0.002558839	0.024174262	0.006588393	0.013487709	0.002767747	10.3857128
ugt80	at3g49720.1	2.255255971	0.62661719	1.847634936	unknown	unknown	not assigned.unknown	>AT3G49720.1 | Symbols: | unknown protein; FUNCTIONS IN: molecular_function unknown; INVOLVED IN: biological_process unknown; LOCATED IN: chloroplast thylakoid membrane, Golgi apparatus, plasma membrane, membrane; EXPRESSED IN: 25 plant structures; EXPRES	263.75	-0.012483	FFVQTNLEENDAPSK	3.71E-08	1.82E-07	1.90E-06	3.56E-05	4.04E-05	2.00E-06	2.23E-05	1.71E-08	1.94E-07	0.000125625	16.1377104
ugt80	at3g51550.1	1.459367513	2.129626228	-0.545257001	receptor-like kinase	RLK	signalling.receptor kinases	>AT3G51550.1 | Symbols: FER | Malectin/receptor-like protein kinase family protein | chr3:19117877-19120564 REVERSE LENGTH=895	314.42	-0.13558	LNVGGNDISPSADTGLYR	4.00E-06	9.66E-07	3.65E-07	0.005953286	0.000117504	3.27E-05	1.77E-05	0.002311081	1.50E-05	5.17E-07	11.81130455
ugt80	at3g53480.1	1.236755636	3.025016225	-1.290382407	ABC-transporter	ABC	transport.ABC transporters and multidrug resistance systems	>AT3G53480.1 | Symbols: PIS1, PDR9, ATPDR9, ABCG37 | pleiotropic drug resistance 9 | chr3:19825366-19831644 FORWARD LENGTH=1450	280.97	-0.17952	QLSQPDSGSSDIQFK	0.064606171	0.037043866	0.121828484	0.382432748	0.004432903	0.001332376	0.047479245	0.007825908	0.00820936	0.0457596	10.6225614
ugt80	at3g53890.1	0.184482239	0.389953257	-1.079819272	ribosomal protein	ribosome	protein.synthesis	>AT3G53890.1 | Symbols: | Ribosomal protein S21e | chr3:19955582-19956049 REVERSE LENGTH=82;>AT3G53890.2 | Symbols: | Ribosomal protein S21e | chr3:19955582-19956049 REVERSE LENGTH=82	309.15	-0.17212	MENDAGQVTELYIPRK	0.034334567	0.004746407	0.030947914	0.034588644	0.010778797	0.058516452	0.003703574	0.015140161	0.010920943	0.035445676	12.42294611
ugt80	at3g54290.1	0.978845097	3.084863689	-1.656054266	unknown	unknown	not assigned.unknown	>AT3G54290.1 | Symbols: | FUNCTIONS IN: molecular_function unknown; INVOLVED IN: N-terminal protein myristoylation; LOCATED IN: chloroplast; EXPRESSED IN: 23 plant structures; EXPRESSED DURING: 13 growth stages; CONTAINS InterPro DOMAIN/s: Haemerythrin/HH	200.19	-0.18841	LYGPPNSLVTSYLR	5.61E-07	1.47E-05	1.53E-05	5.91E-05	6.12E-05	0.001466345	2.24E-05	0.000177196	9.67E-07	4.90E-07	15.50129319
ugt80	at3g56190.1	1.32630392	0.527473894	1.330239806	SNARE-like FP	SNARE	protein.targeting	>AT3G56190.1 | Symbols: ALPHA-SNAP2, ASNAP | alpha-soluble NSF attachment protein 2 | chr3:20846119-20848356 REVERSE LENGTH=289;>AT3G56190.2 | Symbols: ALPHA-SNAP2, ASNAP | alpha-soluble NSF attachment protein 2 | chr3:20846119-20848213 REVERSE LENGTH=240;	285.58	0.29196	FLADLASAIDEEDIAK	1.66E-10	3.66E-11	1.78E-07	4.27E-05	1.05E-07	3.17E-07	3.13E-10	6.09E-07	5.01E-07	3.01E-11	14.41896098
ugt80	at3g57280.1	0.265362615	0.563722873	-1.08702097	transmembrane protein	TM.protein	not assigned.unknown	>AT3G57280.1 | Symbols: | Transmembrane proteins 14C | chr3:21193960-21195547 FORWARD LENGTH=226	270.97	0.33146	ESITEPVEEDVATQPIR	0.001639002	0.002758942	0.001243916	0.038437042	0.000273163	0.179685029	0.437533959	0.025578267	0.025801621	0.003500878	11.26106291
ugt80	at3g60600.1	0.945279371	0.49189966	0.942376713	unknown	unknown	DNA.unspecified	>AT3G60600.1 | Symbols: VAP27-1, VAP, (AT)VAP, VAP27 | vesicle associated protein | chr3:22400537-22402408 FORWARD LENGTH=256;>AT3G60600.3 | Symbols: VAP27-1 | vesicle associated protein | chr3:22400537-22401669 FORWARD LENGTH=230;>AT3G60600.2 | Symbols: V	193.06	0.0050822	FLLQGVIASPGVTAK	8.43E-05	0.017681639	0.00162339	0.057897722	0.001157577	0.002377363	0.003220596	2.04E-07	2.55E-05	0.012932966	11.9872635
ugt80	at3g61070.1	3.241224244	1.482838338	1.128177516	Peroxin	Peroxin	cell.organisation	>AT3G61070.1 | Symbols: PEX11E | peroxin 11E | chr3:22604873-22606159 REVERSE LENGTH=231;>AT3G61070.2 | Symbols: PEX11E | peroxin 11E | chr3:22604873-22606159 REVERSE LENGTH=231;>AT3G61070.3 | Symbols: PEX11E | peroxin 11E | chr3:22604873-22606159 REVERSE	259.08	0.024655	FLSGGQPGTAQTVDK	0.001329625	0.004129136	0.000991437	0.00206943	0.333296072	0.000572916	0.416631291	0.009390225	0.002895248	0.000190872	11.38453255
ugt80	at3g63260.1	1.344905027	1.917754957	-0.511914092	protein kinase	P.kin	protein.postranslational modification	>AT3G63260.1 | Symbols: ATMRK1 | Protein kinase superfamily protein | chr3:23373090-23374747 REVERSE LENGTH=391;>AT3G63260.2 | Symbols: ATMRK1 | Protein kinase superfamily protein | chr3:23373327-23374747 REVERSE LENGTH=344	286.02	0.086926	VLDWGEDGYATPAETTALR	8.23E-05	0.002639664	7.14E-05	0.015931408	0.131787682	0.001613196	0.102156841	0.022128383	0.016550595	0.042478952	9.535742276
ugt80	at4g00430.1	27.98116466	9.531783844	1.553637872	plasma membrane intrinsic protein (PIP)	PIP	transport.Major Intrinsic Proteins	>AT4G00430.1 | Symbols: TMP-C, PIP1;4, PIP1E | plasma membrane intrinsic protein 1;4 | chr4:186143-187531 REVERSE LENGTH=287;>AT4G00430.2 | Symbols: TMP-C, PIP1;4, PIP1E | plasma membrane intrinsic protein 1;4 | chr4:186569-187531 REVERSE LENGTH=219	273.42	-0.15143	DYKEPPPAPLFEPGELSSWSFYR	0.065326577	0.402865915	0.034870004	0.00224934	0.053495232	0.004586426	0.007138436	0.217443353	0.006308976	0.006968474	10.01609564
ugt80	at4g02230.1	1.426725378	0.462759507	1.624373132	ribosomal protein	ribosome	protein.synthesis	>AT4G02230.1 | Symbols: | Ribosomal protein L19e family protein | chr4:979391-980640 REVERSE LENGTH=208	326.37	0.3789	VWLDPNEGSDISMANSR	0.000417216	0.000299388	0.002103916	0.072656848	0.000118627	0.000604897	0.027978936	0.000629705	0.000902901	1.01E-05	14.149141
ugt80	at4g11850.1	1.034094166	0.584314952	0.823549453	phospholipase	P.lipase	lipid metabolism.lipid degradation	>AT4G11850.1 | Symbols: PLDGAMMA1, MEE54 | phospholipase D gamma 1 | chr4:7129352-7132937 REVERSE LENGTH=858;>AT4G11840.1 | Symbols: PLDGAMMA3 | phospholipase D gamma 3 | chr4:7122152-7125882 REVERSE LENGTH=866;>AT4G11830.2 | Symbols: PLDGAMMA2 | phospholi	259.96	0.12845	IDGPAAYDVLANFEER	5.00E-06	0.088939153	0.131140782	7.67E-06	0.00128968	0.010285925	0.002374092	0.028888978	0.008601117	0.131942854	9.311995611
ugt80	at4g12290.1	0.631410371	0.22984348	1.457926216	Copper binding proteins	Copper.B	misc.oxidases - copper, flavone etc	>AT4G12290.1 | Symbols: | Copper amine oxidase family protein | chr4:7304434-7306973 FORWARD LENGTH=741	79.88	-0.46509	GFVSELFVPYMDPSDAWYFK	0.002174884	0.033103141	0.179770823	0.015744097	0.091906199	0.009114592	0.013729018	0.043791661	0.005106105	0.008959742	12.37377865
ugt80	at4g18760.1	0.647485452	0.938303235	-0.535206461	unknown	unknown	not assigned.no ontology	>AT4G18760.1 | Symbols: AtRLP51, RLP51 | receptor like protein 51 | chr4:10308163-10309458 REVERSE LENGTH=431	280.26	0.3157	NTISGDIPDSIGDLISLK	0.008044592	0.005801441	0.036798978	0.000133942	0.012045843	0.13504252	0.002724611	0.00017835	0.110443801	0.044784711	9.605619382
ugt80	at4g20410.1	1.213835992	0.541085864	1.165644048	SNARE-like FP	SNARE	protein.targeting	>AT4G20410.1 | Symbols: GSNAP, GAMMA-SNAP | gamma-soluble NSF attachment protein | chr4:11014099-11016454 REVERSE LENGTH=291	256.95	0.51574	GATELYEQAANGFR	0.05728842	0.015142284	0.25703849	0.00887995	0.010415353	0.013667162	0.13354841	0.040259741	0.130626801	0.010209612	9.013146153
ugt80	at4g22330.1	0.418589733	1.28918401	-1.622849369	Alkaline phytoceramidase	Alk.Ceramidase	lipid metabolism.exotics (steroids, squalene etc)	>AT4G22330.1 | Symbols: ATCES1 | Alkaline phytoceramidase (aPHC) | chr4:11798483-11799549 FORWARD LENGTH=255	121.96	0.025703	YFLGVLPYVK	5.74E-06	0.000100849	0.002234006	0.003719197	1.09E-06	0.043601907	0.00096325	0.001178502	0.006971465	1.32E-05	15.39098891
ugt80	at4g22690.1	0.804232297	1.705881161	-1.084832967	cytochrom oxidase	CYT	misc.cytochrome P450	>AT4G22690.1 | Symbols: CYP706A1 | cytochrome P450, family 706, subfamily A, polypeptide 1 | chr4:11929847-11931520 FORWARD LENGTH=557;>AT4G22710.1 | Symbols: CYP706A2 | cytochrome P450, family 706, subfamily A, polypeptide 2 | chr4:11935038-11936618 FORWA	244	0.14472	FLENSLDFNGGDFK	0.066001639	9.00E-05	0.007239181	8.41E-05	9.27E-05	8.43E-06	0.003733932	2.92E-08	3.39E-05	0.002508665	12.43883914
ugt80	at4g24990.1	0.49115661	0.950527904	-0.952545863	Ubiquitin	Ubiquitin	protein.degradation	>AT4G24990.1 | Symbols: ATGP4 | Ubiquitin family protein | chr4:12849973-12851249 REVERSE LENGTH=118	208.33	0.19281	LYDGSDIGPFR	0.003126261	4.61E-07	0.000183103	1.04E-07	3.93E-07	1.73E-05	0.001311093	4.03E-05	1.12E-08	0.000133501	13.16428887
ugt80	at4g26910.1	2.502955752	0.455542463	2.457975341	Dihydrolipoamide succinyltransferase	DHP.succinyl.T	not assigned.no ontology	>AT4G26910.1 | Symbols: | Dihydrolipoamide succinyltransferase | chr4:13520127-13522889 REVERSE LENGTH=464;>AT4G26910.2 | Symbols: | Dihydrolipoamide succinyltransferase | chr4:13520127-13522889 REVERSE LENGTH=463;>AT4G26910.3 | Symbols: | Dihydrolipoam	222.1	0.16578	SEDTASQVTPSQK	0.004733121	0.080920522	0.143799619	0.001356149	0.068808804	0.006037747	0.004926314	0.004684007	0.000830098	2.64E-10	13.90040917
ugt80	at4g27320.1	1.234056299	0.451613157	1.45024879	Adenine nucleotide alpha hydrolases-like	A.nuc.H	stress.abiotic	>AT4G27320.1 | Symbols: ATPHOS34, PHOS34 | Adenine nucleotide alpha hydrolases-like superfamily protein | chr4:13678860-13680717 REVERSE LENGTH=260	190.37	0.019929	PSQEDFDAFTSSK	0.00160187	4.91E-06	0.055137267	8.96E-05	6.32E-06	0.000682813	0.000372823	0.000820156	1.17E-05	0.001193703	13.5971799
ugt80	at4g28100.1	2.269423029	1.377564287	0.720205911	unknown	unknown	not assigned.unknown	>AT4G28100.1 | Symbols: | unknown protein; FUNCTIONS IN: molecular_function unknown; INVOLVED IN: biological_process unknown; LOCATED IN: anchored to plasma membrane, anchored to membrane; EXPRESSED IN: 23 plant structures; EXPRESSED DURING: 14 growth sta	130.1	-0.070199	TAYIPTVSAVLR	0.64736403	0.005581083	0.002372691	0.001502711	0.101680869	0.013327672	0.004063765	0.000981089	0.005724166	0.151535815	9.02187361
ugt80	at4g28400.1	1.357498784	0.821847801	0.724007757	protein phosphatase	P.P.ase	protein.postranslational modification	>AT4G28400.1 | Symbols: | Protein phosphatase 2C family protein | chr4:14048499-14050118 FORWARD LENGTH=283	212.9	-0.36699	VLSNQEAVDAIK	0.018382806	0.005145368	0.00072115	0.027232033	0.00047466	0.125838766	0.007464339	0.083560342	0.028225051	0.182684587	9.032546739
ugt80	at4g29010.1	1.933319436	0.61549188	1.651268301	Enoyl-CoA hydratase/isomerase family	endo.M.p70	lipid metabolism.lipid degradation	>AT4G29010.1 | Symbols: AIM1 | Enoyl-CoA hydratase/isomerase family | chr4:14297312-14302016 REVERSE LENGTH=721	258.47	0.056051	SPMTELLLK	0.433489159	0.001129789	0.015656741	0.000251495	0.004466086	4.98E-05	0.000663655	0.004854852	0.001237034	8.45E-05	14.23439667
ugt80	at4g30210.1	0.113958798	0.33483768	-1.554949574	P450 reductase	P450.Red	misc.cytochrome P450	>AT4G30210.1 | Symbols: ATR2, AR2 | P450 reductase 2 | chr4:14796900-14800578 FORWARD LENGTH=712;>AT4G30210.2 | Symbols: ATR2, AR2 | P450 reductase 2 | chr4:14796900-14800578 FORWARD LENGTH=711	169.04	0.2097	VPIIMIGPGTGLAPFR	0.01326387	0.00038121	0.010843279	0.014068418	0.011600481	0.000626014	0.01429158	0.005503974	0.000463029	0.000276875	15.16543068
ugt80	at4g30270.1	2.568826876	0.396665397	2.695115208	glucan synthase-like	GSL	cell wall.degradation	>AT4G30270.1 | Symbols: MERI5B, MERI-5, XTH24, SEN4 | xyloglucan endotransglucosylase/hydrolase 24 | chr4:14819445-14820448 REVERSE LENGTH=269	271.08	-0.37774	MYASLWNADDWATR	9.95E-06	0.000113802	0.000748119	0.003666907	0.000268186	7.11E-06	0.007070204	3.69E-05	0.000260242	0.001843056	18.95297893
ugt80	at4g30340.1	0.631468673	1.204622647	-0.931798219	diacylglycerol kinase	DGK	lipid metabolism.Phospholipid synthesis	>AT4G30340.1 | Symbols: ATDGK7, DGK7 | diacylglycerol kinase 7 | chr4:14838465-14840941 REVERSE LENGTH=492	275.42	0.28617	SIVVLNLYNYGSGR	0.004110133	0.000117088	0.000501168	0.000526307	0.004795502	7.76E-07	7.54E-06	0.002269509	3.67E-06	8.49E-05	13.09536668
ugt80	at4g33360.1	0.999334812	0.537372118	0.895046644	NADP binding FP	NADP.bind	secondary metabolism.flavonoids	>AT4G33360.1 | Symbols: FLDH | NAD(P)-binding Rossmann-fold superfamily protein | chr4:16067989-16069374 REVERSE LENGTH=344;>AT4G33360.3 | Symbols: FLDH | NAD(P)-binding Rossmann-fold superfamily protein | chr4:16067917-16069338 REVERSE LENGTH=327;>AT4G333	253.31	-0.34656	TSDLSDLPPEVELAYGDVTDYR	0.037337132	0.000159061	0.000603006	5.59E-05	0.349065197	0.005551183	0.00161033	0.174133611	0.004924916	0.467735075	9.512713601
ugt80	at4g34460.1	0.590625253	1.295165327	-1.132821323	GTP binding protein	GTP.b.Prot	signalling.G-proteins	>AT4G34460.1 | Symbols: AGB1, ELK4, ATAGB1 | GTP binding protein beta 1 | chr4:16477393-16479266 REVERSE LENGTH=377;>AT4G34460.3 | Symbols: AGB1, ELK4, ATAGB1 | GTP binding protein beta 1 | chr4:16477586-16479266 REVERSE LENGTH=347;>AT4G34460.4 | Symbols:	271.62	0.040227	VYSLDWTPER	0.005210417	0.017620228	0.008321617	0.006790064	0.000603832	0.214543996	0.015925651	0.003730357	0.002477782	0.193867646	11.39846397
ugt80	at4g35000.1	0.79088739	1.34044507	-0.761167903	ascorbate peroxidase	Ascorbate.Per	redox.ascorbate and glutathione	>AT4G35000.1 | Symbols: APX3 | ascorbate peroxidase 3 | chr4:16665007-16667541 REVERSE LENGTH=287;>AT3G09640.1 | Symbols: APX2, APX1B | ascorbate peroxidase 2 | chr3:2956301-2958163 FORWARD LENGTH=251;>AT3G09640.2 | Symbols: APX2, APX1B | ascorbate peroxid	297.32	-0.41115	DIVALSGGHTLGR	0.000109685	0.000155249	6.23E-10	2.70E-06	0.000169498	5.85E-05	0.043296371	0.002354406	0.0066146	0.000116502	12.52854504
ugt80	at4g39080.1	7.059948396	5.123038614	0.462657872	ATPase	ATPase	transport.p- and v-ATPases	>AT4G39080.1 | Symbols: VHA-A3 | vacuolar proton ATPase A3 | chr4:18209513-18214752 FORWARD LENGTH=821	344.38	-0.0082342	QTVIEEPVIDPNSGEK	0.079013011	5.19E-05	0.002248153	0.001269878	2.24E-05	0.000377588	0.003631114	0.040448135	0.003071939	0.000931083	10.46659076
ugt80	at4g39520.1	2.241769772	1.103701868	1.022287598	GTP binding protein	GTP.b.Prot	signalling.G-proteins	>AT4G39520.1 | Symbols: | GTP-binding protein-related | chr4:18371329-18374000 REVERSE LENGTH=369	195.1	1.3995	IDSITLEELEILDK	0.013865417	2.87E-05	0.000308838	0.000263855	0.01989316	0.000126002	0.008553794	0.018875762	0.002661987	0.007961139	13.39596589
ugt80	at5g01500.1	0.193688687	0.330183838	-0.769529813	ATP/ADP carrier	ATP.ADP	transport.metabolite transporters at the mitochondrial membrane	>AT5G01500.1 | Symbols: TAAC | thylakoid ATP/ADP carrier | chr5:199017-201329 FORWARD LENGTH=415	211.46	-0.043917	SVLDAFSGIIAR	0.19134261	0.001376947	0.004079261	0.346339138	0.20744301	0.045091209	0.000336978	0.003316125	0.031596131	0.002294899	9.160343307
ugt80	at5g05460.1	0.440854791	0.245434451	0.84496577	Glycosyl hydrolases	Glu.Hyd	not assigned.no ontology	>AT5G05460.1 | Symbols: | Glycosyl hydrolase family 85 | chr5:1615615-1618771 FORWARD LENGTH=680	184.24	0.30588	SYFDSFHYPFNR	0.007242402	0.0021259	0.004725953	0.033273062	0.000855665	0.078914915	0.004385668	0.017412726	6.76E-08	0.003302526	11.67847812
ugt80	at5g10840.1	5.812023672	1.404882194	2.04859142	endomembrane protein 70 FP	endo.M.p70	not assigned.unknown	>AT5G10840.1 | Symbols: | Endomembrane protein 70 protein family | chr5:3424910-3427797 REVERSE LENGTH=648	194.06	0.068504	HEYEGEWSEK	0.003391562	1.30E-05	0.006593963	0.013604937	0.000550043	0.002492697	0.000919884	0.000186949	0.001843952	0.010952636	16.80527339
ugt80	at5g11680.1	0.483525914	1.797584878	-1.894394776	unknown	unknown	not assigned.unknown	>AT5G11680.1 | Symbols: | FUNCTIONS IN: molecular_function unknown; INVOLVED IN: biological_process unknown; LOCATED IN: cytosol, plasma membrane; EXPRESSED IN: 26 plant structures; EXPRESSED DURING: 15 growth stages; CONTAINS InterPro DOMAIN/s: WW-domain	235.21	0.22317	IYLQQPSGESQLR	0.008292802	0.016717178	0.009040971	0.008196378	0.004846947	0.082402426	0.112526492	0.185544998	0.000764483	0.00129147	12.3182385
ugt80	at5g11770.1	0.363767453	0.65293454	-0.843921891	NADH DH	NADH.DH	mitochondrial electron transport / ATP synthesis.NADH-DH	>AT5G11770.1 | Symbols: | NADH-ubiquinone oxidoreductase 20 kDa subunit, mitochondrial | chr5:3791148-3792929 REVERSE LENGTH=218	222.42	0.17977	VDDLMNWAR	0.407762716	0.003776167	0.801449183	0.003002	0.742592094	0.029187448	0.009737217	0.000370476	0.047995843	0.025133615	9.369188274
ugt80	at5g19690.1	1.107745212	2.542220176	-1.198462894	protein glycosyltransferase	prot.Glu.T	stress.abiotic	>AT5G19690.1 | Symbols: STT3A | staurosporin and temperature sensitive 3-like A | chr5:6652649-6658214 FORWARD LENGTH=779	167.89	-0.16944	AALESPLPGTPTAMR	0.000382574	0.162887763	0.0126502	0.000525947	0.000702443	0.009778229	0.000904278	0.000135364	0.008783683	0.009888714	12.79903749
ugt80	at5g19990.1	0.933795562	0.564250007	0.7267722	ATPase RP	ATPase.RP	protein.degradation	>AT5G19990.1 | Symbols: RPT6A, ATSUG1 | regulatory particle triple-A ATPase 6A | chr5:6752144-6754918 FORWARD LENGTH=419;>AT5G20000.1 | Symbols: | AAA-type ATPase family protein | chr5:6756915-6759550 FORWARD LENGTH=419	373.71	0.24059	TMLELLNQLDGFEASNK	2.74E-05	1.14E-05	3.51E-05	0.001070922	0.002481429	5.77E-09	8.85E-05	1.15E-05	2.87E-05	0.009858188	12.41428499
ugt80	at5g20920.1	1.60437155	0.747908083	1.101075407	EIF	EIF	protein.synthesis	>AT5G20920.1 | Symbols: EIF2 BETA, EMB1401 | eukaryotic translation initiation factor 2 beta subunit | chr5:7094994-7096661 REVERSE LENGTH=268;>AT5G20920.3 | Symbols: EIF2 BETA | eukaryotic translation initiation factor 2 beta subunit | chr5:7094994-709666	328.8	-0.27485	SDSLPVNDGLESSFTGMK	3.95E-06	0.000225365	8.87E-05	0.006936258	0.025958719	0.000783957	0.011052468	0.315367113	0.011920188	2.02E-05	12.49032646
ugt80	at5g20950.1	0.280544264	1.377539686	-2.295793559	Glycosyl hydrolases	Glu.Hyd	cell wall.degradation	>AT5G20950.1 | Symbols: | Glycosyl hydrolase family protein | chr5:7107609-7110775 REVERSE LENGTH=624;>AT5G20950.2 | Symbols: | Glycosyl hydrolase family protein | chr5:7107609-7110775 REVERSE LENGTH=624	189.34	0.36792	FTMGLFEEPLADLSFANQLGSK	0.01005236	0.004243235	0.002845119	0.914416568	0.019557676	0.133612749	0.510203291	0.0346362	0.76475726	0.061873965	10.33066757
ugt80	at5g23140.1	1.444390917	0.796993843	0.857820768	protease	protease	protein.degradation	>AT5G23140.1 | Symbols: CLPP2, NCLPP7 | nuclear-encoded CLP protease P7 | chr5:7783811-7784826 FORWARD LENGTH=241	224.42	0.090985	VWDALNELYVK	0.030887742	0.004772447	0.000824071	0.001216546	0.000104832	0.000561838	0.025033043	0.031081964	0.001472172	0.134601871	11.7192275
ugt80	at5g24650.1	0.173897033	0.347661549	-0.999450198	translocase TIM	TIM	protein.targeting	>AT5G24650.1 | Symbols: | Mitochondrial import inner membrane translocase subunit Tim17/Tim22/Tim23 family protein | chr5:8437123-8438859 FORWARD LENGTH=259	205.46	-0.87627	DQQNPIQQFQVK	0.000581036	0.000553204	0.003407844	0.001091002	0.000283759	0.014338146	0.000129877	0.000125686	0.088778866	0.002016164	12.16818217
ugt80	at5g25090.1	1.20563298	0.409218349	1.558848048	early nodulin-like protein (ENODL)	ENODL	misc.plastocyanin-like	>AT5G25090.1 | Symbols: ENODL13, AtENODL13 | early nodulin-like protein 13 | chr5:8647117-8647755 REVERSE LENGTH=186	198.62	-0.38254	IPSSPSESLNK	0.006371691	0.082253394	0.012082183	0.012477885	0.000182181	0.221096608	0.098074544	0.005709977	0.189532288	0.046705798	10.02956375
ugt80	at5g27540.1	0.523213758	1.211623636	-1.211469244	GTP binding protein	GTP.b.Prot	signalling.G-proteins	>AT5G27540.1 | Symbols: MIRO1, emb2473 | MIRO-related GTP-ase 1 | chr5:9722816-9727112 FORWARD LENGTH=648;>AT5G27540.2 | Symbols: MIRO1 | MIRO-related GTP-ase 1 | chr5:9722816-9727112 FORWARD LENGTH=648	353.57	-0.10217	APDQSFELTNAAIDFLK	2.62E-06	3.28E-07	0.001962259	7.26E-07	1.81E-05	0.000277778	0.002891145	4.19E-07	0.000414836	0.000206884	14.02441372
ugt80	at5g37740.2	0.639931086	1.138972809	-0.831744851	CaLB domain FP	Ca-Lipid-Binding.FP	not assigned.no ontology	>AT5G37740.2 | Symbols: | Calcium-dependent lipid-binding (CaLB domain) family protein | chr5:14992148-14993431 FORWARD LENGTH=178;>AT5G37740.1 | Symbols: | Calcium-dependent lipid-binding (CaLB domain) family protein | chr5:14992148-14993431 FORWARD LEN	196.84	-0.043816	LTVYDYDLLSADDK	0.001953846	0.000868938	0.064350345	0.023948954	0.017504334	0.000636545	0.061307782	0.000503342	0.019963748	0.000981194	10.49523455
ugt80	at5g39040.1	0.573470421	0.359725098	0.672824258	transporter, antigen processing protein associated	transporter.antigen.asso	transport.ABC transporters and multidrug resistance systems	>AT5G39040.1 | Symbols: ALS1, ATTAP2, TAP2 | transporter associated with antigen processing protein 2 | chr5:15625660-15629621 FORWARD LENGTH=644	190.86	0.36399	MANAHEFIEAFPDK	0.006264787	0.002067721	0.008134229	0.036647178	0.000892199	0.00232507	0.022187831	0.839585095	0.23861244	0.002588325	10.01847277
ugt80	at5g46570.1	1.052347634	2.439077005	-1.212723942	protein kinase	P.kin	protein.postranslational modification	>AT5G46570.1 | Symbols: BSK2 | BR-signaling kinase 2 | chr5:18894687-18897198 FORWARD LENGTH=489	164.9	-0.21116	MDLATFHDILLK	0.000391799	5.56E-05	0.006089331	0.021219612	0.208792549	0.003893118	0.015790781	0.001243169	0.005529946	0.000398544	12.84424394
ugt80	at5g47200.1	0.693732714	1.046001976	-0.592433754	GTP binding protein	GTP.b.Prot	signalling.G-proteins	>AT4G17530.1 | Symbols: RAB1C, ATRAB1C, ATRABD2C | RAB GTPase homolog 1C | chr4:9773721-9775424 REVERSE LENGTH=202;>AT5G47200.1 | Symbols: ATRABD2B, ATRAB1A, RAB1A | RAB GTPase homolog 1A | chr5:19167029-19168718 FORWARD LENGTH=202	356.31	-0.33648	NATNVEEAFMAMTAAIK	0.000209106	7.99E-05	2.74E-05	0.000265844	0.001242919	0.000249869	9.50E-08	1.84E-05	0.010351948	8.97E-05	11.96802233
ugt80	at5g47910.1	4.859384041	2.943472999	0.72325406	respiratory burst oxidase	resp.burst.ox	stress.biotic	>AT5G47910.1 | Symbols: RBOHD, ATRBOHD | respiratory burst oxidase homologue D | chr5:19397585-19401768 FORWARD LENGTH=921	360.81	-0.023331	IFWEQISDESFDAK	1.54E-08	5.67E-09	8.39E-08	4.52E-08	1.37E-07	5.85E-07	3.47E-11	2.27E-10	2.14E-13	7.26E-11	12.40259798
ugt80	at5g52420.1	0.984075227	0.615079587	0.677995509	unknown	unknown	not assigned.unknown	>AT5G52420.1 | Symbols: | unknown protein; FUNCTIONS IN: molecular_function unknown; INVOLVED IN: biological_process unknown; LOCATED IN: endoplasmic reticulum; EXPRESSED IN: 24 plant structures; EXPRESSED DURING: 13 growth stages; BEST Arabidopsis thalia	99.568	-0.32539	EDVTGTVSAR	0.003789104	0.00028745	0.038148261	0.009238786	0.001255687	0.003052489	0.000790576	0.02087618	0.044444768	0.038705327	12.25225233
ugt80	at5g54110.1	2.157722113	1.507015662	0.517814666	membrane-associated mannitol-induced	MAMI	cell.vesicle transport	>AT5G54110.1 | Symbols: ATMAMI, MAMI | membrane-associated mannitol-induced | chr5:21958356-21960367 FORWARD LENGTH=266	231.58	-0.041548	VIFIDADRPSAALEK	0.118446796	0.006160241	0.000366389	0.016232928	0.002483022	0.000781389	9.39E-07	0.171696059	0.000183878	0.022755286	9.553443997
ugt80	at5g54500.1	0.772284978	1.054966742	-0.449992305	flavodoxin	Flavodoxin	lipid metabolism.exotics (steroids, squalene etc)	>AT5G54500.1 | Symbols: FQR1 | flavodoxin-like quinone reductase 1 | chr5:22124674-22126256 FORWARD LENGTH=204;>AT5G54500.2 | Symbols: FQR1 | flavodoxin-like quinone reductase 1 | chr5:22124674-22126435 FORWARD LENGTH=244	296.17	0.1284	SESPIITPNELAEADGFVFGFPTR	0.003788764	0.000194289	0.000177277	0.004709119	0.011904472	4.69E-05	9.01E-06	0.001637869	0.030813791	0.000649697	11.49484208
ugt80	at5g54800.1	0.318269104	0.516135366	-0.697502374	G6P/P translocator	G6p.P	transport.metabolite transporters at the envelope membrane	>AT5G54800.1 | Symbols: GPT1, ATGPT1 | glucose 6-phosphate/phosphate translocator 1 | chr5:22261408-22263562 FORWARD LENGTH=388	224.24	-0.17536	SGEPAFSVLVSR	0.01502471	4.00E-06	0.297473647	0.03842057	1.71E-05	0.000321591	0.015818102	0.000146073	0.008224201	0.00013253	11.21103021
ugt80	at5g55730.1	0.863661922	0.431236775	1.001986469	Fasciclin-like arabinoogalactan proteins	FLA	cell wall.cell wall proteins	>AT5G55730.1 | Symbols: FLA1 | FASCICLIN-like arabinogalactan 1 | chr5:22558375-22560392 REVERSE LENGTH=424;>AT5G55730.2 | Symbols: FLA1 | FASCICLIN-like arabinogalactan 1 | chr5:22558375-22560392 REVERSE LENGTH=424	402.71	0.20331	IVDTLIDEQPLAIYATDK	0.029655955	0.000296297	0.041564825	0.002889211	0.000336695	4.89E-06	0.183944126	0.06842516	0.000318556	0.002480443	11.00595941
ugt80	at5g57110.1	1.055072523	2.346228802	-1.153001542	ATPase	ATPase	transport.calcium	>AT5G57110.1 | Symbols: ACA8, AT-ACA8 | autoinhibited Ca2+ -ATPase, isoform 8 | chr5:23109729-23116857 REVERSE LENGTH=1074;>AT5G57110.2 | Symbols: ACA8, AT-ACA8 | autoinhibited Ca2+ -ATPase, isoform 8 | chr5:23109729-23116857 REVERSE LENGTH=1074	283.1	0.49264	SYIDEDGNVAPMTDDK	4.31E-18	2.10E-11	2.94E-15	3.32E-13	1.37E-12	7.13E-15	1.78E-19	4.22E-15	2.08E-18	5.81E-14	13.83018821
ugt80	at5g62890.1	12.0753452	3.002179058	2.007982501	permease	permease	transport.misc	>AT5G62890.1 | Symbols: | Xanthine/uracil permease family protein | chr5:25243723-25247075 FORWARD LENGTH=532;>AT5G62890.2 | Symbols: | Xanthine/uracil permease family protein | chr5:25243723-25247075 FORWARD LENGTH=532;>AT5G62890.3 | Symbols: | Xanthin	256.47	0.34265	SEEFYSLPFNLNK	6.99E-05	0.000302709	0.000410876	6.42E-06	0.000925688	0.024646495	0.005062452	0.003632669	0.000341735	8.47E-05	16.67037348
ugt80	at5g63190.1	0.04087408	0.69397561	-4.085626809	unknown	unknown	DNA.unspecified	>AT5G63190.1 | Symbols: | MA3 domain-containing protein | chr5:25346145-25348563 FORWARD LENGTH=702;>AT5G63190.2 | Symbols: | MA3 domain-containing protein | chr5:25346145-25348563 FORWARD LENGTH=702	119.54	-0.10641	SLQDLGAPEYNPVFLK	0.000126153	0.001316709	0.001290703	0.000258574	0.003669121	0.000113288	0.008961865	1.11E-05	0.000420751	0.003500489	23.57215848
ugt80	at5g63840.1	0.23395956	0.395183566	-0.756263771	Glycosyl hydrolases	Glu.Hyd	misc.gluco-, galacto- and mannosidases	>AT5G63840.1 | Symbols: RSW3, PSL5 | Glycosyl hydrolases family 31 protein | chr5:25545056-25548922 FORWARD LENGTH=921	237.67	0.21604	YTLLPYFYTLFR	0.002775098	0.000294096	0.019427214	4.65E-05	0.000272518	0.155526816	0.071343963	0.000320069	0.002066822	0.001768818	10.26879131
ugt80	at5g64290.1	0.439222096	0.855026085	-0.9610178	dicarboxylate transporter	DCT	transport.metabolite transporters at the mitochondrial membrane	>AT5G64290.1 | Symbols: DCT, DIT2.1 | dicarboxylate transport 2.1 | chr5:25714495-25716642 REVERSE LENGTH=563	132.9	-0.28038	AGGIFLPIIK	0.00547594	0.017121601	0.000342256	8.12E-05	5.99E-05	0.005541763	0.000359295	1.15E-05	0.136911805	0.002816326	12.04635435
ugt80	at5g67130.1	2.109560013	1.327733667	0.667976348	phospholipase	P.lipase	signalling.MAP kinases	>AT5G67130.1 | Symbols: | PLC-like phosphodiesterases superfamily protein | chr5:26791599-26793649 FORWARD LENGTH=426	362.82	-0.00086527	ITFYNQEDTITNQLQNGVR	0.030601428	0.000670395	0.006695952	0.000326157	0.074502106	0.018567079	0.020925515	3.16E-06	0.002838362	0.010588011	11.11743493
ugt80	atmg00160.1	1.004602318	0.45837503	1.132024147	cytochrom oxidase	CYT	mitochondrial electron transport / ATP synthesis.cytochrome c oxidase	>ATMG00160.1 | Symbols: COX2 | cytochrome oxidase 2 | chrM:40502-42628 REVERSE LENGTH=260	278.83	-0.10834	LNQISILVQR	0.036564777	0.001314092	5.82E-06	0.017507356	0.188106533	0.456115687	0.010124502	0.04054039	0.175240452	0.174393998	8.926239969
ugt80	atmg00285.1	1.437469501	0.317405132	2.179133987	NADH DH	NADH.DH	mitochondrial electron transport / ATP synthesis.NADH-DH	>ATMG00285.1 | Symbols: NAD2A, NAD2.1, NAD2 | NADH dehydrogenase 2A | chrM:79740-81297 REVERSE LENGTH=499;>ATMG01320.1 | Symbols: NAD2B, NAD2.2, NAD2 | NADH dehydrogenase 2B | chrM:327890-333105 REVERSE LENGTH=499	174.77	0.30417	ILTGYEITGAR	0.000608806	0.011584687	0.016872233	1.38E-05	0.002059139	0.000424609	0.003609869	0.219741689	0.015630095	0.080344202	14.53740196
ugt80	atmg00516.1	0.864493325	0.333024042	1.376228492	NADH DH	NADH.DH	mitochondrial electron transport / ATP synthesis.NADH-DH	>ATMG00516.1 | Symbols: NAD1C, NAD1 | NADH dehydrogenase 1C | chrM:143219-147048 REVERSE LENGTH=325;>ATMG01120.1 | Symbols: NAD1B, NAD1 | NADH dehydrogenase 1B | chrM:287917-289083 REVERSE LENGTH=325;>ATMG01275.1 | Symbols: NAD1A, NAD1, ND1 | NADH dehydrog	147.26	-0.0053021	EPISPSSANFFLFR	0.012614425	0.003142164	0.001741852	0.040238245	0.000256381	5.29E-05	0.051221331	0.082752576	0.003539906	0.003826567	12.12868548
