# Supplementary material for: Plasma membrane lipid–protein interactions affect signaling processes in sterol-biosynthesis mutants in Arabidopsis thaliana
Source: Front Plant Sci. 2014 Mar 18;5:78. doi: 10.3389/fpls.2014.00078 (PMC3957024; doi:10.3389/fpls.2014.00078)
Supplement: Supplemental Table 3 — List of responding proteins involved in lipid synthesis. [file DataSheet3.CSV]

Protein intensities of proteins involved in lipid signaling and metabolism from the fractions DRM, DSF, IM and SP.
Tair Protein Accession Code	Protein Description	Protein Intensity in DRM Fraction in ugt80A2;B1 mutant	Protein Intensity in DRM Fraction in corresponding wildtype from ugt80A2;B1 mutant	Protein Intensity in DRM Fraction in smt1 mutant	Protein Intensity in DRM Fraction in corresponding wildtype from smt1 mutant	Protein Intensity in DSF Fraction in ugt80A2;B1 mutant	Protein Intensity in DSF Fraction in corresponding wildtype from ugt80A2;B1 mutant	Protein Intensity in DSF Fraction in smt1 mutant	Protein Intensity in DSF Fraction in corresponding wildtype from smt1 mutant	Protein Intensity in SP Fraction in ugt80A2;B1 mutant	Protein Intensity in SP Fraction in corresponding wildtype from ugt80A2;B1 mutant	Protein Intensity in SP Fraction in smt1 mutant	Protein Intensity in SP Fraction in corresponding wildtype from smt1 mutant	Protein Intensity in IM Fraction in ugt80A2;B1 mutant	Protein Intensity in IM Fraction in corresponding wildtype from ugt80A2;B1 mutant	Protein Intensity in IM Fraction in smt1 mutant	Protein Intensity in IM Fraction in corresponding wildtype from smt1 mutant							log2 transformed ratio of mutant/wildtype protein intensities in SP fraction	log2 transformed ratio of mutant/wildtype protein intensities in SP fraction	log2 transformed ratio of mutant/wildtype protein intensities in IM fraction	log2 transformed ratio of mutant/wildtype protein intensities in IM fraction	log2 transformed ratio of mutant/wildtype protein intensities in DRM fraction	log2 transformed ratio of mutant/wildtype protein intensities in DRM fraction	log2 transformed ratio of mutant/wildtype protein intensities in DSF fraction	log2 transformed ratio of mutant/wildtype protein intensities in DSF fraction
accession	info.description	drm.ugt80.	drm.wt.ugt80.	drm.smt1.	drm.wt.smt1.	dsf.ugt80.	dsf.wt.ugt80.	dsf.smt1.	dsf.wt.smt1.	sp.ugt80.	sp.wt.ugt80.	sp.smt1.	sp.wt.smt1.	im.ugt80.	im.wt.ugt80.	im.smt1.	im.wt.smt1.	Lipid pathway category	Function	EC.number	Evidence.for.function	Description.in.other.gene.Databases	TIGR.TC	sp.log2(ugt80/wt)	sp.log2(smt1/wt)	im.log2(ugt80/wt)	im.log2(smt1/wt)	drm.log2(ugt80/wt)	drm.log2(smt1/wt)	dsf.log2(ugt80/wt)	dsf.log2(smt1/wt)
at3g51840.1	>AT3G51840.1 | Symbols: ACX4, ATSCX, ATG6 | acyl-CoA oxidase 4 | chr3:19225653-19229008 REVERSE LENGTH=436	0.509602095	1.094719001	NA	NA	1.081546987	2.51990401	NA	NA	NA	2.034681551	NA	1.078257962	0.723527752	0.59120867	0.528618634	1.321910865	Degradation of storage lipids and straight fatty acids	Acyl-CoA Oxidase	1.3.3.6	protein expr.	acyl-CoA dehydrogenase	127980	#NAME?	#NAME?	0.291380928	-1.322325714	-1.103117484	NA	-1.220272435	NA
at3g05970.1	>AT3G05970.1 | Symbols: LACS6, ATLACS6 | long-chain acyl-CoA synthetase 6 | chr3:1786510-1791746 REVERSE LENGTH=701	0.627386474	0.96084538	0.645357554	0.650220012	2.137397344	1.595158796	0.948896485	1.405554335	0.10773324	0.292614234	0.310379804	0.128409474	0.777492486	0.745370837	0.327174034	1.458899047	Degradation of storage lipids and straight fatty acids	Peroxisomal Long-Chain Acyl-CoA Synthetase	6.2.1.3	protein expr.	putative long-chain-fatty-acid--CoA ligase	162686	-1.441536502	1.273283038	0.060870359	-2.156749896	-0.614949864	-0.010829266	0.422155082	-0.566816608
at3g06810.1	>AT3G06810.1 | Symbols: IBR3 | acyl-CoA dehydrogenase-related | chr3:2146534-2150654 FORWARD LENGTH=824	1.436650078	1.157542773	0.442657711	0.835915492	0.606773461	1.143590615	NA	NA	NA	0.44225894	NA	NA	1	0.950829841	0.645639243	1.558628928	Degradation of storage lipids and straight fatty acids	Acyl-CoA Dehydrogenase (activity is not documented in plants)	1.3.99.2-3	seq. similarity	acetyl-coA dehydrogenase, putative	152828	#NAME?	NA	0.072740913	-1.271477322	0.311643206	-0.917165545	-0.914340794	NA
at4g16760.1	>AT4G16760.1 | Symbols: ACX1, ATACX1 | acyl-CoA oxidase 1 | chr4:9424930-9428689 REVERSE LENGTH=664;>AT4G16760.2 | Symbols: ACX1 | acyl-CoA oxidase 1 | chr4:9424930-9428689 REVERSE LENGTH=651	0.544003656	1.444052957	1.055541155	1.269552749	1.273927873	1.325004841	1.006248657	1.063530535	0.801343075	1.692444922	0.517660035	0.762172137	0.766518387	0.478364131	0.880542931	1.918864918	Degradation of storage lipids and straight fatty acids	Acyl-CoA Oxidase	1.3.3.6	protein expr.	acyl-CoA oxidase like protein	149916	-1.07861695	-0.558111926	0.680211183	-1.123787904	-1.408435398	-0.266337509	-0.056714033	-0.079874597
at4g29010.1	>AT4G29010.1 | Symbols: AIM1 | Enoyl-CoA hydratase/isomerase family | chr4:14297312-14302016 REVERSE LENGTH=721	1.317426173	0.988999427	1.053743102	1.142312545	0.681432229	1.606843988	1.165001105	0.549132839	0.297893606	0.42396293	0.143711056	0.827697208	0.973895295	1.017849139	1	1.162570338	Degradation of storage lipids and straight fatty acids	Fatty Acid Multifunctional Protein		seq. similarity	AIM1 protein	133688	-0.509140968	-2.525932035	-0.063685168	-0.217318005	0.413680527	-0.116434249	-1.237587774	1.085104229
at5g27600.1	>AT5G27600.1 | Symbols: LACS7, ATLACS7 | long-chain acyl-CoA synthetase 7 | chr5:9742616-9746795 FORWARD LENGTH=700	0.959807525	1.240145028	1.906692919	0.893346644	1.957262104	1.85549932	0.425521745	0.889241785	0.329751535	0.172662877	1.360566234	1.616328968	1.106643857	0.60150118	0.344853892	1.836993977	Degradation of storage lipids and straight fatty acids	Peroxisomal Long-Chain Acyl-CoA Synthetase	6.2.1.3	protein expr.	long-chain-fatty-acid-CoA ligase-like protein	147098	0.933421443	-0.248513666	0.879551532	-2.413289742	-0.369691816	1.093780514	0.077029493	-1.063342883
at2g33150.1	>AT2G33150.1 | Symbols: PKT3, PED1, KAT2 | peroxisomal 3-ketoacyl-CoA thiolase 3 | chr2:14047814-14050983 REVERSE LENGTH=462	0.579649602	0.719183976	0.89141293	1.510718825	1.517322771	0.922570838	0.934784391	1.295318742	0.347875692	0.349237753	0.69482573	0.454526606	0.844145442	0.548738557	2.643456856	3.960514622	Degradation of storage lipids and straight fatty acids	Ketoacyl-CoA thiolase	2.3.1.16	characterization of EMS mutant	3-ketoacyl-CoA thiolase	143801	-0.005637651	0.612286433	0.621372639	-0.583262123	-0.311179822	-0.761069378	0.717796419	-0.470601599
at1g52760.1	>AT1G52760.1 | Symbols: LysoPL2 | lysophospholipase 2 | chr1:19651378-19652576 FORWARD LENGTH=332	1.212984427	1.012342057	0.592444625	0.663953165	1.967747625	0.984952036	2.092776198	1.967542851	0.338520018	0.206082572	0.27845652	0.119614616	1	0.57063882	0.709130253	1.178187747	Degradation of storage lipids and straight fatty acids	Monoacylglycerol Lipase	3.1.1.23	seq. similarity	putative lipase	162547	0.716018644	1.219058387	0.809350199	-0.732446903	0.260864188	-0.164401164	0.998419822	0.089022981
at1g67730.1	>AT1G67730.1 | Symbols: YBR159, KCR1, ATKCR1 | beta-ketoacyl reductase 1 | chr1:25391676-25393365 FORWARD LENGTH=318	0.857252068	1.767507134	1.215870941	NA	0.649189355	0.492296067	1.304798294	NA	NA	0.193575898	NA	NA	1.503556464	2.14989994	0.576422779	1.511034576	Fatty acid elongation and wax and cutin metabolism	Ketoacyl-CoA Reductase		complement. yeast mutant	putative b-keto acyl reductase	160060	#NAME?	NA	-0.515890469	-1.390337419	-1.043924653	Inf	0.39911313	Inf
at4g11850.1	>AT4G11850.1 | Symbols: PLDGAMMA1, MEE54 | phospholipase D gamma 1 | chr4:7129352-7132937 REVERSE LENGTH=858;>AT4G11840.1 | Symbols: PLDGAMMA3 | phospholipase D gamma 3 | chr4:7122152-7125882 REVERSE LENGTH=866;>AT4G11830.2 | Symbols: PLDGAMMA2 | phospholi	1.462907747	0.764061127	0.496879919	1.307387522	1.414675563	1.307618648	0.63052365	0.870782387	NA	0.244720385	NA	0.12598301	0.473256382	0.318507803	NA	0.234779688	Lipid signaling	Other Phospholipase D gamma	3.1.4.4	protein expr.	putative phospholipase D-gamma	127888	#NAME?	#NAME?	0.571293244	#NAME?	0.937078826	-1.39571769	0.113529371	-0.465761742
at3g18860.1	>AT3G18860.1 | Symbols: | transducin family protein / WD-40 repeat family protein | chr3:6501774-6508352 FORWARD LENGTH=760;>AT3G18860.2 | Symbols: | transducin family protein / WD-40 repeat family protein | chr3:6501774-6508352 FORWARD LENGTH=760	0.047280943	0.872798239	NA	NA	0.549035739	1.506978359	1.392230051	1.111658626	1.252172689	2.73667576	0.47909172	1.278332868	1.576050287	1.762650211	0.27083036	0.420567842	Lipid signaling	Phospholipase A2-activating Protein (activity not documented in plants)		seq. similarity	unknown protein	139312	-1.127990975	-1.415889767	-0.16143264	-0.634949067	-4.206317476	NA	-1.456686731	0.324683795
at5g19290.1	>AT5G19290.1 | Symbols: | alpha/beta-Hydrolases superfamily protein | chr5:6494113-6495105 FORWARD LENGTH=330	0.252626702	0.772917597	7.326524376	4.699040316	0.805402789	1.063746821	5.857186567	12.64043824	NA	0.143281525	0.425017666	0.217943478	0.704668138	1.004118979	NA	1.993650738	Lipid signaling	Lysophospholipase	3.1.1.5	seq. similarity	phospholipase-like protein	138875	#NAME?	0.963568777	-0.510914337	#NAME?	-1.613307476	0.640762816	-0.401372447	-1.109766728
at5g64440.1	>AT5G64440.1 | Symbols: AtFAAH, FAAH | fatty acid amide hydrolase | chr5:25766229-25770260 FORWARD LENGTH=607	0.376130594	0.288360795	0.361844346	0.459478418	1.421382245	1.053845887	1.7938687	2.521484547	0.234583579	0.179031964	NA	0.634700422	0.417493602	0.390121912	0.170001472	0.517600043	Lipid signaling	Fatty Acid Amide Hydrolase		protein expr.	putative protein	151494	0.389884841	#NAME?	0.097829056	-1.606290499	0.383358626	-0.34462787	0.431630679	-0.491199086
at3g03520.1	>AT3G03520.1 | Symbols: NPC3 | non-specific phospholipase C3 | chr3:837972-840511 REVERSE LENGTH=523	0.48374724	0.469573623	0.525022582	0.318939317	1.486639266	1.424367117	2.661084808	1.3272173	0.313529024	0.145959428	NA	0.667369988	0.496788968	0.594342172	0.171720267	0.252278626	Lipid signaling	Non specific Phospholipase C	3.1.4.11	seq. similarity	unknown protein	129171	1.1030316	#NAME?	-0.258660616	-0.55495766	0.042902059	0.719097521	0.061733584	1.003609893
at1g13280.1	>AT1G13280.1 | Symbols: AOC4 | allene oxide cyclase 4 | chr1:4547624-4548552 FORWARD LENGTH=254	0.193042902	0.183071571	0.75110736	0.317164819	0.627491937	0.69651438	1.025469352	1.785295003	1.811583965	0.676121886	0.981496175	1.250198801	0.803756294	0.205723566	1	1.101390306	Lipid signaling	Allene Oxide Cyclase	5.3.99.6	seq. similarity	hypothetical protein	132936	1.421896422	-0.349102974	1.966051063	-0.139325816	0.076513735	1.243786384	-0.150556217	-0.799878111
at2g06050.1	>AT2G06050.1 | Symbols: OPR3, DDE1 | oxophytodienoate-reductase 3 | chr2:2359240-2361971 REVERSE LENGTH=391;>AT2G06050.2 | Symbols: OPR3 | oxophytodienoate-reductase 3 | chr2:2359240-2361971 REVERSE LENGTH=391;>AT2G06050.3 | Symbols: OPR3 | oxophytodienoat	0.657933468	NA	NA	NA	2.57252063	0.530401693	0.603113343	3.002803038	1.378373476	0.394293829	1.292983934	0.787320363	0.509208768	NA	1.114841472	2.467295538	Lipid signaling	Oxo-Phytodienoic Acid Reductase (OPR)	1.3.1.42	characterization of T-DNA mutant and complementation	12-oxophytodienoate-10,11-reductase	144127	1.805623809	0.715681652	Inf	-1.146091958	Inf	NA	2.278025361	-2.31580879
at2g18730.1	>AT2G18730.1 | Symbols: ATDGK3, DGK3 | diacylglycerol kinase 3 | chr2:8118976-8121689 FORWARD LENGTH=488	1.444854462	1.086083051	0.950644658	2.028105127	1.249796795	0.711608188	0.852124773	1.303608282	NA	NA	NA	NA	0.266432271	0.440270204	NA	NA	Lipid signaling	Diacylglycerol Kinase	2.7.1.107	seq. similarity	putative diacylglycerol kinase	139992	NA	NA	-0.724620375	NA	0.411789752	-1.093154355	0.81253853	-0.613373824
at5g58670.1	>AT5G58670.1 | Symbols: ATPLC1, ATPLC, PLC1 | phospholipase C1 | chr5:23704457-23706751 REVERSE LENGTH=561	2.113684085	0.844684626	1.072237882	1.407489308	1.664357689	1.058053719	0.497603092	0.592027275	NA	NA	0.231182609	NA	0.63911929	0.173850318	1.017699019	0.201188488	Lipid signaling	PI-specific Phospholipase C	3.1.4.11	protein expr.	phosphoinositide specific phospholipase C	141569	NA	Inf	1.878239526	2.338691291	1.323275067	-0.392498952	0.653552641	-0.250668193
at4g30340.1	>AT4G30340.1 | Symbols: ATDGK7, DGK7 | diacylglycerol kinase 7 | chr4:14838465-14840941 REVERSE LENGTH=492	0.496538897	1.008393483	NA	2.060799426	0.786323881	0.837103209	0.512314232	1.315282995	NA	NA	NA	NA	NA	NA	NA	NA	Lipid signaling	Diacylglycerol Kinase	2.7.1.107	seq. similarity	putative protein	141485	NA	NA	NA	NA	-1.022080057	#NAME?	-0.090281838	-1.360272366
at1g65290.1	>AT1G65290.1 | Symbols: mtACP2 | mitochondrial acyl carrier protein 2 | chr1:24249088-24250366 REVERSE LENGTH=126	NA	NA	NA	NA	2.522361737	1.054069265	0.690151734	0.997815796	0.560556675	0.59014912	2.638955452	0.223200887	0.847017037	0.486607213	5.591197297	3.825346903	Metabolism of acyl-lipids in mitochondria	Mitochondrial Acyl Carrier Protein		seq. similarity	Similar to acyl carrier protein, mitochondrial precursor (ACP)	139888	-0.0742193	3.563552331	0.799633283	0.547566669	NA	NA	1.258805518	-0.531859926
at3g10370.1	>AT3G10370.1 | Symbols: SDP6 | FAD-dependent oxidoreductase family protein | chr3:3216502-3219027 FORWARD LENGTH=629	0.156002267	NA	NA	NA	0.904615571	0.88861932	0.48185653	1.134557276	NA	NA	NA	NA	3.064071935	0.673438262	0.551272189	2.282154416	Metabolism of acyl-lipids in mitochondria	Mitochondrial Glycerol-3-Phosphate Dehydrogenase	1.1.99.5	protein expr.	putative glycerol-3-phosphate dehydrogenase	135986	NA	NA	2.185832571	-2.049559685	Inf	NA	0.025739321	-1.235453881
at3g25860.1	>AT3G25860.1 | Symbols: LTA2, PLE2 | 2-oxoacid dehydrogenases acyltransferase family protein | chr3:9460632-9462585 FORWARD LENGTH=480	1.312079924	0.851415662	0.954067508	0.823551217	1.470061497	1.472805044	0.98746731	1.35104752	0.403860866	0.623479069	0.750335569	1.154449348	1.051528489	0.832183339	0.768080023	0.875619814	Synthesis of fatty acids in plastids	Plastidial Dihydrolipoamide Acetyltransferase, pyruvate DH complex	2.3.1.12	seq. similarity	dihydrolipoamide S-acetyltransferase	133418	-0.626482772	-0.621597021	0.337514628	-0.189047974	0.623920069	0.212232978	-0.002689964	-0.452273525
at3g08510.1	>AT3G08510.1 | Symbols: ATPLC2, PLC2 | phospholipase C 2 | chr3:2582626-2585556 REVERSE LENGTH=581;>AT3G08510.2 | Symbols: ATPLC2, PLC2 | phospholipase C 2 | chr3:2582626-2585556 REVERSE LENGTH=581	1.035558279	0.845233349	1.012032183	2.859710548	0.786364084	1.072804037	0.583099634	0.797377926	0.266368699	0.258261297	0.254021746	0.183755132	0.562768048	0.447282011	0.074009368	0.118627012	Lipid signaling	PI-specific Phospholipase C	3.1.4.11	seq. similarity	hypothetical protein	133635	0.044593104	0.467167464	0.331355683	-0.680652755	0.292987152	-1.49861396	-0.448117236	-0.45152125
at2g05990.1	>AT2G05990.1 | Symbols: MOD1, ENR1 | NAD(P)-binding Rossmann-fold superfamily protein | chr2:2322876-2324867 FORWARD LENGTH=390;>AT2G05990.2 | Symbols: MOD1, ENR1 | NAD(P)-binding Rossmann-fold superfamily protein | chr2:2322876-2324867 FORWARD LENGTH=390	0.660435564	0.604267613	1.286734763	0.778828418	1.028995675	0.431087241	0.733042405	1.295883075	3.551172574	3.012287144	2.672667703	3.13974773	0.763546027	0.997013415	0.38968872	0.653771515	Synthesis of fatty acids in plastids	Plastidial Enoyl-ACP Reductase	1.3.1.9	characterization of EMS mutant	enoyl-ACP reductase (enr-A)	162048	0.237436171	-0.232368171	-0.38489779	-0.746464348	0.128230191	0.724337267	1.25518515	-0.82196699
at1g48030.1	>AT1G48030.1 | Symbols: mtLPD1 | mitochondrial lipoamide dehydrogenase 1 | chr1:17717432-17719141 REVERSE LENGTH=507;>AT1G48030.2 | Symbols: mtLPD1 | mitochondrial lipoamide dehydrogenase 1 | chr1:17717432-17719141 REVERSE LENGTH=507	0.26946482	0.415017406	NA	0.552456818	0.678351765	0.561480468	0.760157474	1.192884266	1.685423393	1.056378526	1.633446462	1.255879907	0.70408333	0.547170837	2.169197674	2.515909185	Metabolism of acyl-lipids in mitochondria	Mitochondrial Dihydrolipoamide Dehydrogenase, branched chain alpha-ketoacid dehydrogenase complex	1.8.1.4	seq. similarity	lipoamide dehydrogenase precursor	139805	0.673984175	0.379220656	0.363754846	-0.213918319	-0.623074911	#NAME?	0.272797752	-0.650083856
at3g17240.1	>AT3G17240.1 | Symbols: mtLPD2 | lipoamide dehydrogenase 2 | chr3:5890278-5892166 REVERSE LENGTH=507;>AT3G17240.3 | Symbols: mtLPD2 | lipoamide dehydrogenase 2 | chr3:5890278-5892166 REVERSE LENGTH=507	0.263836352	0.353116299	0.267330986	0.321282994	0.59981531	0.761873348	1.196229216	1.945421948	1.102095125	0.630008184	1.85675	1.235526505	0.391057599	0.574488895	2.422051416	2.168326013	Metabolism of acyl-lipids in mitochondria	Mitochondrial Dihydrolipoamide Dehydrogenase, branched chain alpha-ketoacid dehydrogenase complex	1.8.1.4	TDNA mutant charac.	lipoamide dehydrogenase precursor	128891	0.806806278	0.587653618	-0.554897887	0.159647806	-0.420500058	-0.265217551	-0.345032841	-0.701589241
at4g16155.1	>AT4G16155.1 | Symbols: | dihydrolipoyl dehydrogenases | chr4:9153570-9157322 REVERSE LENGTH=630	1.202169003	0.901209282	3.045073386	1.018671259	1.162292924	1.121751576	1.753621149	1.961553985	1.069024093	0.746743152	0.867705907	0.873310263	0.881229219	0.641952941	0.943402836	0.853080007	Synthesis of fatty acids in plastids	Plastidial Dihydrolipoamide Dehydrogenase, pyruvate DH complex	18.1.4	seq. similarity	unknown protein	151216	0.51761036	-0.009288144	0.457049788	0.145192885	0.415705649	1.579788451	0.051220495	-0.161659938
at3g12800.1	>AT3G12800.1 | Symbols: SDRB, DECR | short-chain dehydrogenase-reductase B | chr3:4063463-4064757 REVERSE LENGTH=298	1.200931717	0.627456833	1.535342206	1.011131144	1.105339554	1.043507983	0.989389679	0.877930743	0.466798905	0.702358679	0.406111355	0.404118247	1.247190156	1.214151323	1.711456342	2.168541084	Degradation of storage lipids and straight fatty acids	Dienoyl-CoA Reductase	1.3.1.34	seq. similarity	unknown protein	144943	-0.589406794	0.007097872	0.038733206	-0.341500285	0.936566009	0.60259012	0.083047988	0.172431715
at3g06860.1	>AT3G06860.1 | Symbols: MFP2, ATMFP2 | multifunctional protein 2 | chr3:2161926-2166009 FORWARD LENGTH=725	1.210688486	2.437239054	2.204079572	1.334865327	0.798754542	0.981006167	0.993974607	0.904769732	0.595114806	0.628358706	0.489100463	0.567120372	1.042584414	0.997747555	0.990232141	2.021341041	Degradation of storage lipids and straight fatty acids	Fatty Acid Multifunctional Protein		seq. similarity	fatty acid multifunctional protein (AtMFP2)	128191	-0.078420362	-0.213524151	0.063417454	-1.029474072	-1.00942006	0.723482112	-0.296509976	0.135658329
at1g55020.1	>AT1G55020.1 | Symbols: LOX1, ATLOX1 | lipoxygenase 1 | chr1:20525798-20530143 FORWARD LENGTH=859	0.468281606	0.557623838	0.777500216	0.539182905	1.50065307	1.15084529	2.203620596	1.243256368	1.157045331	2.004596644	0.812417399	0.822092713	0.631154039	0.895038239	0.798181764	0.367468167	Lipid signaling	Cytosolic Lipoxygenase	1.13.11.12	seq. similarity	hypothetical protein	144535	-0.792866585	-0.017079968	-0.503957169	1.11909804	-0.251915866	0.52806832	0.382896582	0.825752031
at1g54100.1	>AT1G54100.1 | Symbols: ALDH7B4 | aldehyde dehydrogenase 7B4 | chr1:20195435-20198853 REVERSE LENGTH=508;>AT1G54100.2 | Symbols: ALDH7B4 | aldehyde dehydrogenase 7B4 | chr1:20195435-20198853 REVERSE LENGTH=508	0.477064664	0.593084527	0.575118834	0.495710732	0.97669009	0.790398328	0.919290081	1.523166305	5.18906195	4.718143035	1.735337867	3.124912023	0.506625675	0.661206015	0.22792428	0.277242408	Lipid signaling	NAD+ Oxidoreductase (involved in FA alpha-oxidation)		seq. similarity	hypothetical protein	133174	0.137254604	-0.848598993	-0.384179656	-0.282593336	-0.314052903	0.214361591	0.305320963	-0.72848139
at3g15730.1	>AT3G15730.1 | Symbols: PLDALPHA1, PLD | phospholipase D alpha 1 | chr3:5330835-5333474 FORWARD LENGTH=810;>AT1G52570.1 | Symbols: PLDALPHA2 | phospholipase D alpha 2 | chr1:19583940-19586551 REVERSE LENGTH=810	0.34140145	0.384478483	0.831510427	0.693244526	0.999481224	1.344546865	2.083191246	2.377982231	0.737959128	1.210357833	1.719583919	1.49459402	0.405901935	0.493287317	0.25573926	0.295403365	Lipid signaling	Phospholipase D alpha	3.1.4.4	characterization of antisense mutant	putative phospholipase D	133233	-0.713820813	0.202305869	-0.281296977	-0.208012606	-0.171433675	0.262370035	-0.427868672	-0.190942644
at3g25780.1	>AT3G25780.1 | Symbols: AOC3 | allene oxide cyclase 3 | chr3:9409362-9410409 FORWARD LENGTH=258	0.384776015	0.674491096	0.316872305	0.730202498	1.44056065	1.035132542	2.073580594	4.557832213	0.430831934	0.236203755	0.232900622	0.372999983	0.622229643	0.486751063	0.77801819	2.040434673	Lipid signaling	Allene Oxide Cyclase	5.3.99.6	seq. similarity	unknown protein	135541	0.867093289	-0.679461072	0.354262997	-1.391000731	-0.809780527	-1.204395032	0.476814894	-1.136223694
at4g35790.2	>AT4G35790.2 | Symbols: ATPLDDELTA, PLDDELTA | phospholipase D delta | chr4:16955774-16959875 REVERSE LENGTH=857;>AT4G35790.1 | Symbols: ATPLDDELTA, PLDDELTA | phospholipase D delta | chr4:16955774-16959875 REVERSE LENGTH=868;>AT4G35790.3 | Symbols: ATPLDD	0.88723185	0.691795249	0.575823308	0.824373538	1.364326262	1.255754795	0.813032783	0.959052646	0.045460518	0.060811181	0.284266542	0.178625057	0.225375032	0.203512937	0.0566956	0.075294505	Lipid signaling	Other Phospholipase D delta	3.1.4.4	protein expr.	phospholipase D delta	143909	-0.419722485	0.670309833	0.147207189	-0.409307805	0.358966051	-0.517672009	0.119633905	-0.238296487
at2g35490.1	>AT2G35490.1 | Symbols: | Plastid-lipid associated protein PAP / fibrillin family protein | chr2:14912309-14913797 REVERSE LENGTH=376	1.62427024	0.666801362	NA	1.162433679	0.450913652	1.095561764	0.411940869	0.76760069	1.580194858	1.30377654	1.046812115	1.119918294	3.059606069	2.731262367	0.640550726	0.544627876	Miscellaneous	Plastid Lipid-associated Protein		seq. similarity	putative fibrillin	162803	0.277405851	-0.097390955	0.163778008	0.234041997	1.284462726	#NAME?	-1.280747726	-0.897918744
at4g23850.1	>AT4G23850.1 | Symbols: LACS4 | AMP-dependent synthetase and ligase family protein | chr4:12403720-12408263 REVERSE LENGTH=666	1.003693746	1.208047122	1.011184717	1.257351562	1.316932992	1.23758667	0.946424271	2.073928121	0.315063481	0.620379362	0.392308309	0.399614093	0.583263924	0.597905029	0.171525467	0.66174998	Miscellaneous	Long-Chain Acyl-CoA Synthetase (other than plastidial or peroxisomal)	6.2.1.3	protein expr.	acyl-CoA synthetase- like protein	138605	-0.977508152	-0.026619571	-0.035767502	-1.947863452	-0.267357599	-0.314341527	0.089652378	-1.131806916
at1g09430.1	>AT1G09430.1 | Symbols: ACLA-3 | ATP-citrate lyase A-3 | chr1:3042135-3044978 FORWARD LENGTH=424	0.713146932	1.378497808	0.726922877	1.001907807	1.592877034	1.498366306	NA	NA	0.975350411	1.501985707	1.225787618	1.335001613	0.868733219	0.869982521	NA	0.358053747	Miscellaneous	ATP Citrate Lyase A subunit	4.1.3.8	seq. similarity	unknown protein	139582	-0.622878555	-0.123132448	-0.002073211	#NAME?	-0.950825718	-0.462875547	0.088244536	NA
at1g31812.1	>AT1G31812.1 | Symbols: ACBP6, ACBP | acyl-CoA-binding protein 6 | chr1:11411132-11412099 REVERSE LENGTH=92	0.158277076	0.144454774	NA	NA	0.489487102	0.326147103	0.581363205	0.86037786	3.798046869	2.706149368	1.916372132	1.060401862	0.654204307	0.784301131	0.16251143	0.135361359	Miscellaneous	Acyl-CoA Binding Protein		seq. similarity	acyl-CoA binding Protein, putative	150666	0.489016237	0.85376663	-0.261666423	0.263725234	0.131834435	NA	0.585748031	-0.565530636
at3g02600.1	>AT3G02600.1 | Symbols: LPP3, ATLPP3 | lipid phosphate phosphatase 3 | chr3:551534-554411 FORWARD LENGTH=364;>AT3G02600.2 | Symbols: LPP3, ATLPP3 | lipid phosphate phosphatase 3 | chr3:551534-554411 FORWARD LENGTH=333;>AT3G02600.3 | Symbols: LPP3, ATLPP3 |	1.709565597	1.600182717	0.237198912	0.939069908	0.945104992	0.590523319	NA	0.718344797	NA	NA	NA	NA	NA	NA	NA	NA	Metabolism of acyl-lipids in mitochondria	Mitochondrial Phosphatidate Phosphatase	3.1.3.4	seq. similarity	putative phosphatidate phosphohydrolase	132301	NA	NA	NA	NA	0.095393132	-1.985135169	0.678480577	#NAME?
at5g49460.1	>AT5G49460.1 | Symbols: ACLB-2 | ATP citrate lyase subunit B 2 | chr5:20055048-20058195 FORWARD LENGTH=608	NA	0.675973416	NA	NA	0.489191359	2.074456418	0.859633855	0.765162108	0.624528106	1.631379293	0.758366155	1.999152221	0.684893608	1.11741146	NA	NA	Miscellaneous	ATP Citrate Lyase B subunit	4.1.3.8	prot. expr (coexpr with A subunit)	ATP citrate lyase	143990	-1.38525384	-1.398421842	-0.706208721	NA	#NAME?	NA	-2.084262522	0.167956871
at5g59320.1	>AT5G59320.1 | Symbols: LTP3 | lipid transfer protein 3 | chr5:23929051-23929492 FORWARD LENGTH=115	1.396059426	1.023646842	0.745645542	0.904755453	0.615249925	0.986472617	NA	7.666088972	1.774055821	6.028834662	1.381064175	1.105509604	0.858384688	0.614709807	NA	0.383064369	Miscellaneous	Lipid Transfer Protein type 1		seq. similarity	nonspecific lipid-transfer protein precursor - like	133111	-1.76482776	0.321068802	0.481718839	#NAME?	0.447642282	-0.279037919	-0.681106428	#NAME?
at3g06650.1	>AT3G06650.1 | Symbols: ACLB-1 | ATP-citrate lyase B-1 | chr3:2079247-2082633 REVERSE LENGTH=608;>AT5G49460.1 | Symbols: ACLB-2 | ATP citrate lyase subunit B 2 | chr5:20055048-20058195 FORWARD LENGTH=608	0.500898118	0.900641521	NA	1.451477698	0.690698278	2.119896014	0.509011158	0.933717469	0.799705147	2.408142988	1.479764712	2.863812809	1.452215685	0.750595002	0.24112207	0.457305392	Miscellaneous	ATP Citrate Lyase B subunit	4.1.3.8	seq. similarity	ATP citrate lyase	143991	-1.590380979	-0.952569395	0.952149151	-0.923394222	-0.846435799	#NAME?	-1.617865967	-0.875288793
at5g57020.1	>AT5G57020.1 | Symbols: NMT1, ATNMT1 | myristoyl-CoA:protein N-myristoyltransferase | chr5:23075451-23076755 FORWARD LENGTH=434	0.581580107	0.311298464	0.847490006	0.887974831	1.225715002	1.096754931	1.098899932	1.472760328	0.740732559	0.519801413	0.599237829	1.614105678	0.611726148	0.832138359	0.279434874	0.656629516	Miscellaneous	Protein N-Myristoyltransferase	2.3.1.97	protein expr.	N-myristoyl transferase	150785	0.510992197	-1.42953443	-0.443937479	-1.232567519	0.901679464	-0.06732243	0.160382376	-0.422462653
at5g36880.2	>AT5G36880.2 | Symbols: ACS | acetyl-CoA synthetase | chr5:14534961-14540296 REVERSE LENGTH=743;>AT5G36880.1 | Symbols: ACS | acetyl-CoA synthetase | chr5:14534961-14539084 REVERSE LENGTH=693	0.548055611	0.538196237	NA	0.596919331	1.218563379	0.732589826	0.534007454	0.812871377	2.429392788	2.266138018	1.113057765	2.928187569	1.578602823	0.483404635	NA	0.278383706	Miscellaneous	Acetyl-CoA Synthase	6.2.1.1	seq. similarity	acetyl-CoA synthetase	163024	0.100360036	-1.395479503	1.707345023	#NAME?	0.026189986	#NAME?	0.734103719	-0.606167208
at2g38530.1	>AT2G38530.1 | Symbols: LTP2, LP2, cdf3 | lipid transfer protein 2 | chr2:16128481-16128948 FORWARD LENGTH=118	0.635739084	2.206964224	0.330963416	0.934634363	0.213928415	0.619944953	NA	0.544550982	5.581842411	3.431538365	3.840750042	1.544077665	1.342867933	0.575590906	1.168642291	0.346541814	Miscellaneous	Lipid Transfer Protein type 1		seq. similarity	putative nonspecific lipid-transfer protein	133022	0.70188591	1.314642756	1.222201723	1.753732059	-1.795556553	-1.497730327	-1.535011999	#NAME?
at5g04930.1	>AT5G04930.1 | Symbols: ALA1 | aminophospholipid ATPase 1 | chr5:1445509-1449568 FORWARD LENGTH=1158	4.520068463	3.513662509	NA	2.433731716	0.474582464	1.724062838	0.564935725	0.54660931	1.284771624	1.194593578	NA	0.886724242	NA	0.461072982	NA	0.195760335	Miscellaneous	Translocase		complementation of a yeast mutant	translocase	146042	0.104992063	#NAME?	#NAME?	#NAME?	0.363368999	#NAME?	-1.86108166	0.047576703
at2g04350.1	>AT2G04350.1 | Symbols: LACS8 | AMP-dependent synthetase and ligase family protein | chr2:1516086-1519178 FORWARD LENGTH=720;>AT2G04350.2 | Symbols: LACS8 | AMP-dependent synthetase and ligase family protein | chr2:1516086-1519178 FORWARD LENGTH=720	0.976024283	0.887035198	NA	1.187118452	2.071951212	2.059165186	0.805578945	1.261361313	NA	NA	NA	NA	0.731534275	0.527499132	0.24512637	0.678520604	Miscellaneous	Long-Chain Acyl-CoA Synthetase (other than plastidial or peroxisomal)	6.2.1.3	protein expr.	putative acyl-CoA synthetase	144937	NA	NA	0.471756742	-1.468866932	0.137925689	#NAME?	0.008930465	-0.646883708
at5g10160.1	>AT2G22230.1 | Symbols: | Thioesterase superfamily protein | chr2:9450042-9451427 FORWARD LENGTH=220;>AT5G10160.1 | Symbols: | Thioesterase superfamily protein | chr5:3185819-3187159 FORWARD LENGTH=219	NA	NA	NA	1.437077435	0.938253898	0.883637735	NA	NA	NA	0.804117043	0.780564939	0.52712621	1.686924965	1.403162668	0.48173453	1.185752492	Synthesis of fatty acids in plastids	Plastidial Hydroxyacyl-ACP Dehydrase	4.2.1.*	seq. similarity	[3R]-hydroxymyristoyl-[acyl carrier protein] dehydratase-like protein	146574	#NAME?	0.566370234	0.265713534	-1.299492657	NA	#NAME?	0.08652335	NA
at1g34430.1	>AT1G34430.1 | Symbols: EMB3003 | 2-oxoacid dehydrogenases acyltransferase family protein | chr1:12588027-12590084 REVERSE LENGTH=465	1.838297092	0.706893541	0.467651994	1.01120283	2.080406636	1.879565801	2.362545997	1.35840411	NA	0.407997111	0.588174802	0.746040348	4.018463204	0.915337947	0.932948527	0.660765371	Synthesis of fatty acids in plastids	Plastidial Dihydrolipoamide Acetyltransferase, pyruvate DH complex	2.3.1.12	protein expr.	dihydrolipoamide S-acetyltransferase, putative	134291	#NAME?	-0.343008679	2.134267475	0.497659406	1.378805078	-1.112565162	0.146466122	0.798429689
at3g16950.2	>AT3G16950.2 | Symbols: LPD1, ptlpd1 | lipoamide dehydrogenase 1 | chr3:5786508-5790383 REVERSE LENGTH=623;>AT3G16950.1 | Symbols: LPD1, ptlpd1 | lipoamide dehydrogenase 1 | chr3:5786761-5790383 REVERSE LENGTH=570	0.966144332	0.936284623	NA	NA	3.675798078	2.587263704	0.980460277	1.332705047	0.662071556	3.040896513	0.671805794	0.82839518	2.533189074	1.067070119	0.645000341	0.610684545	Synthesis of fatty acids in plastids	Plastidial Dihydrolipoamide Dehydrogenase, pyruvate DH complex	18.1.4	seq. similarity	dihydrolipoamide dehydrogenase lpd1	138699	-2.199437664	-0.302274921	1.247299781	0.078872589	0.045291565	NA	0.506630411	-0.442826433
at1g54580.1	>AT1G54580.1 | Symbols: ACP2 | acyl carrier protein 2 | chr1:20389572-20390770 FORWARD LENGTH=136	NA	NA	NA	0.094546696	0.774261093	0.622846932	0.286044412	0.441134656	3.387957859	2.333076814	11.59434101	9.477685689	0.071633974	0.236333183	NA	0.521925625	Synthesis of fatty acids in plastids	Plastidial Acyl Carrier Protein		seq. similarity	ACP2	160773	0.538182123	0.290814101	-1.722106324	#NAME?	NA	#NAME?	0.313942491	-0.624979944
at1g54630.1	>AT1G54630.1 | Symbols: ACP3 | acyl carrier protein 3 | chr1:20401642-20402919 REVERSE LENGTH=136	0.161481096	0.082537468	NA	0.155826368	0.953814166	0.941637999	0.356030095	1.048540014	3.638004822	3.369575789	17.9834339	10.82879879	0.06592573	0.23075283	0.150928083	0.765924715	Synthesis of fatty acids in plastids	Plastidial Acyl Carrier Protein		seq. similarity	hypothetical protein	124378	0.11058048	0.731795309	-1.807434795	-2.343341321	0.968244197	#NAME?	0.018535669	-1.558310817
at5g35360.3	>AT5G35360.3 | Symbols: CAC2 | acetyl Co-enzyme a carboxylase biotin carboxylase subunit | chr5:13584300-13588163 FORWARD LENGTH=555;>AT5G35360.1 | Symbols: CAC2 | acetyl Co-enzyme a carboxylase biotin carboxylase subunit | chr5:13584300-13588268 FORWARD L	0.58254322	0.842654318	0.830856845	0.973564585	0.853685944	1.040825993	0.784824719	1.730973479	2.487976442	3.299373039	1.602715644	3.955724478	0.925861752	0.716628565	NA	0.495605915	Synthesis of fatty acids in plastids	Acetyl-CoA carboxylase, biotin carboxylase	6.4.1.2	protein expr.	biotin carboxylase to ACCase	133372	-0.407219078	-1.303423461	0.369571238	#NAME?	-0.532575826	-0.228676764	-0.285951566	-1.141141234
at3g13930.1	>AT3G13930.1 | Symbols: | Dihydrolipoamide acetyltransferase, long form protein | chr3:4596240-4600143 FORWARD LENGTH=539	1.214412608	0.555266881	0.543246042	0.566171604	0.779035838	1.010867236	0.796186088	0.734054799	1.375284056	1.130120218	2.259364168	0.840383387	1.336641268	1.01048335	3.505215232	2.753651434	Synthesis of fatty acids in plastids	Plastidial Dihydrolipoamide Acetyltransferase, pyruvate DH complex	2.3.1.12	seq. similarity	putative acetyltransferase	161995	0.283253379	1.426797278	0.403566772	0.348157083	1.12900542	-0.059633635	-0.375831928	0.117217895
at1g24180.1	>AT1G24180.1 | Symbols: IAR4 | Thiamin diphosphate-binding fold (THDP-binding) superfamily protein | chr1:8560777-8563382 REVERSE LENGTH=393	0.565887717	0.704376183	0.890958971	0.848426201	0.940457315	0.741229692	1.022357691	1.281138458	1.285866428	0.685368991	1.46434378	1.373755197	1.265590786	0.477048065	2.721284746	3.060527829	Synthesis of fatty acids in plastids	Plastidial Pyruvate Dehydrogenase E1alpha subunit	1.2.4.1	seq. similarity	pyruvate dehydrogenase E1 alpha subunit	133766	0.907787963	0.092129352	1.407604464	-0.169492563	-0.315830305	0.070569822	0.343441791	-0.325526364
at1g01090.1	>AT1G01090.1 | Symbols: PDH-E1 ALPHA | pyruvate dehydrogenase E1 alpha | chr1:47705-49166 REVERSE LENGTH=428	NA	NA	NA	NA	1.723604766	0.777092166	1.34796071	1.627507633	0.989392235	0.594661223	0.425363436	1.573247107	NA	NA	0.351512909	0.959036013	Synthesis of fatty acids in plastids	Plastidial Pyruvate Dehydrogenase E1alpha subunit	1.2.4.1	seq. similarity	pyruvate dehydrogenase E1 alpha subunit	143923	0.734474574	-1.886977359	NA	-1.448007319	NA	NA	1.14927137	-0.271885864
at5g16390.1	>AT5G16390.1 | Symbols: CAC1, CAC1A, BCCP, BCCP1 | chloroplastic acetylcoenzyme A carboxylase 1 | chr5:5361098-5363020 REVERSE LENGTH=280;>AT5G16390.2 | Symbols: CAC1, CAC1A, BCCP, BCCP1, CAC1-A, BCCP-1 | chloroplastic acetylcoenzyme A carboxylase 1 | chr5	1.078228679	1.431790869	0.505102191	0.675222579	0.822535779	0.963319186	0.787755267	1.674034124	0.928666528	1.025005712	2.378716946	1.699175573	NA	0.655905578	0.261111567	0.437683161	Synthesis of fatty acids in plastids	Acetyl-CoA carboxylase, biotin carboxyl carrier protein	6.4.1.2	protein expr.	biotin carboxyl carrier protein of acetyl-CoA carboxylase precursor (BCCP)	150049	-0.142399408	0.485348678	#NAME?	-0.745220511	-0.409157596	-0.418787848	-0.227935464	-1.087509536
at1g43800.1	>AT1G43800.1 | Symbols: | Plant stearoyl-acyl-carrier-protein desaturase family protein | chr1:16577662-16579549 FORWARD LENGTH=391	0.134704687	0.342735152	1.609744449	1.046784444	0.698654247	1.485557875	NA	1.497793733	0.797233123	0.370235424	1.678281457	6.923082752	0.771696336	1.796685926	0.671200611	0.83588942	Synthesis of fatty acids in plastids	Stearoyl-ACP Desaturase		seq. similarity	stearoyl acyl carrier protein desaturase, putative	146754	1.106558713	-2.044429909	-1.219233076	-0.316568071	-1.347294117	0.620867285	-1.088354241	#NAME?
at1g24360.1	>AT1G24360.1 | Symbols: | NAD(P)-binding Rossmann-fold superfamily protein | chr1:8640820-8643283 FORWARD LENGTH=319	0.460134194	0.585962168	1	0.549686092	0.552952716	0.950708125	1.588321985	1.768435584	NA	NA	2.594376155	1.584053626	0.804868826	0.745062911	1.215464542	1.157279451	Synthesis of fatty acids in plastids	Plastidial Ketoacyl-ACP Reductase	1.1.1.100	seq. similarity	putative 3-oxoacyl-[acyl-carrier protein] reductase	161146	NA	0.711766492	0.11139143	0.07077053	-0.34875285	0.863320118	-0.781846372	-0.154970264
at2g32260.1	>AT2G32260.1 | Symbols: ATCCT1, CCT1 | phosphorylcholine cytidylyltransferase | chr2:13697645-13700241 FORWARD LENGTH=332	0.74099541	0.372086562	1.157884084	0.728132928	0.937673437	0.675507226	2.151414956	2.52600449	NA	0.423761621	NA	0.207538816	0.274055834	NA	1	0.892923683	Synthesis of mb. lipids in endomembrane system	CTP : Cholinephosphate Cytidylyltransferase	2.7.7.15	seq. similarity	putative phospholipid cytidylyltransferase	128797	#NAME?	#NAME?	Inf	0.163391219	0.993826318	0.669217074	0.473114361	-0.231571391
at4g22330.1	>AT4G22330.1 | Symbols: ATCES1 | Alkaline phytoceramidase (aPHC) | chr4:11798483-11799549 FORWARD LENGTH=255	0.909522934	1.066074953	1.096219046	0.367917192	2.172826669	0.826937773	NA	0.4115546	0.056045451	NA	NA	NA	0.914428674	0.767852747	NA	0.964237648	Synthesis of mb. lipids in endomembrane system	Ceramidase / Ceramide Synthase (Acyl-CoA-independent)		seq. similarity	Acyl-CoA independent ceramide synthase (AtCES1)	174828	Inf	NA	0.252040975	#NAME?	-0.229126952	1.575083109	1.393722416	#NAME?
at2g38670.1	>AT2G38670.1 | Symbols: PECT1 | phosphorylethanolamine cytidylyltransferase 1 | chr2:16168979-16171680 FORWARD LENGTH=421	1.248172152	0.855280029	NA	1.032757706	0.634376014	1.134719088	NA	0.381349531	1.106419135	NA	NA	NA	1.721811967	0.494751335	0.240025248	1.289892425	Synthesis of mb. lipids in endomembrane system	CTP : Ethanolaminephosphate Cytidylyltransferase	2.7.7.14	seq. similarity	putative phospholipid cytidylyltransferase	134937	Inf	NA	1.799152094	-2.425992678	0.545348171	#NAME?	-0.838925059	#NAME?
at3g57650.1	>AT3G57650.1 | Symbols: LPAT2 | lysophosphatidyl acyltransferase 2 | chr3:21349751-21352839 FORWARD LENGTH=389	0.629612382	0.759172432	NA	0.954537506	1.571973792	1.565671156	0.387871983	0.837859054	NA	NA	NA	NA	0.416879943	0.772111027	0.178687261	0.567517285	Synthesis of mb. lipids in endomembrane system	ER 2-Lysophosphatidate Acyltransferase (LPAAT)	2.3.1.51	seq. similarity	1-acylglycerol-3-phosphate acyltransferase-like protein	130411	NA	NA	-0.889176355	-1.667227548	-0.269963691	#NAME?	0.005795936	-1.111127002
